# Supplementary material for: Structural, Functional, and Metabolic Brain Differences as a Function of Gender Identity or Sexual Orientation: A Systematic Review of the Human Neuroimaging Literature
Source: Arch Sex Behav. 2021 May 6;50(8):3329–52. doi: 10.1007/s10508-021-02005-9 (PMC8604863; doi:10.1007/s10508-021-02005-9)
Supplement: Supplementary file 2 — (XLSX 65 KB) [file 10508_2021_2005_MOESM2_ESM.xlsx]

## Sheet: Data Meta Regression
Study	Region	MRI	fMRI_OR_rs-fMRI_OR_VBM	PET_OR_SPECT	Mean_Age_Trans	Mean_Age_Non-Trans	Trans_N	Non-Trans_N	Data_Available	Trans_vs_Natal _OR	Trans_vs_Natal_CI_High	Trans_vs_Natal_CI_Low	Mean_Age_Trans	Mean_Age_Non-Trans	Trans_N	Non-Trans_N	Data_Available	Trans_vs_Opposite_OR	Trans_vs_Opposite_CI_High	Trans_vs_Opposite_CI_Low	Mean_Age_Trans	Mean_Age _Non-Trans	Trans_N	Non-Trans_N	Data_Avilable	Trans_vs_Natal_&_Oppisite_OR	Trans_vs_Natal_&_Oppisite_CI_High	Tras_vs_Natal_&_Oppisite_CI_Low
Berglund et al. 2007	Hypothalamic Network (Activation)	0	0	1	32	26	12	12	MtF_vs_MC: Z=3.8 (t=88); p<0.05	1.9933	2.139	1.8575	32	33	12	12	MtF_vs_FC: Z=3.5 (t=85); p< 0.05	2.162	1.24	3.7694
Burke et al., 2014	Hypothalamus (Activation)	0	1	0	10.4	9.5	19	20	MtF_vs_MC: No Significant Effect
Burke et al., 2014	Hypothalamus (Activation)	0	1	0	9.6	9.7	17	19	FtM_vs_FC: No Significant Effects
Burke et al., 2014	Hypothalamus (Activation)	0	1	0									10.4	9.7	19	19	MtF_vs_FC: t=3.5; p=0.013	4.6549	15.5183	1.3963
Burke et al., 2014	Hypothalamus (Activation)	0	1	0									9.6	9.5	17	20	FtM_vs_MC: No Significant Effects
Burke et al., 2016	Frontal Cortex R (Activation)	0	1	0	16.1	16.3	21	21	FtM_vs_FC: Z=3.2 (t=82); p=0.034	3.4173	10.559	1.106
Clemens et al., 2014	Inferior Temporal Gyrus R (Activation)	0	1	0	35.5	32.32	15	21	MtF_vs_MC: t=4.83; p<0.05	3.4767	11.9636	1.0103
Clemens et al., 2014	Calcarine Gyrus R (Activation)	0	1	0	35.5	32.32	15	21	MtF_vs_MC: t=4.01; p<0.05	3.4767	11.9636	1.0103
Clemens et al., 2014	Midcingulate Cortex R (Activation)	0	1	0									35.5	32.5	15	20	MtF_vs_FC: t=4.38; p<0.05	3.5269	12.3055	1.0108
Clemens et al., 2014	Posterior Cingulate Cortex L (Activation)	0	1	0									35.5	32.5	15	20	MtF_vs_FC: t=4.59; p<0.05	3.5269	12.3055	1.0108
Clemens et al., 2014	Inferior Parietal Gyrus R (Activation)	0	1	0									35.5	32.5	15	20	MtF_vs_FC: t=4.14; p<0.05	3.5269	12.3055	1.0108
Clemens et al., 2014	Prefrontal Cortex L (Activation)	0	1	0									35.5	32.5	15	20	MtF_vs_FC: t=4.68; p0.05	3.5269	12.3055	1.0108
Clemens et al., 2014	Prefrontal Cortex L (Activation)	0	1	0									35.5	32.5	15	20	MtF_vs_FC: t=4.64; p<0.05	3.5269	12.3055	1.0108
Feusner et al., 2017	Prefrontal Cortex L (Activation)	0	1	0	24.2	32.1	27	27	FtM_vs_FC: p=0.034 [t test]	2.9301	7.8742	1.0903
Feusner et al., 2017	Anterio Lingual Gyrus L (Activation)	0	1	0	24.2	32.1	27	27	FtM_vs_FC: p=0.011 [t test]	3.6758	9.9739	1.3547
Feusner et al., 2017	Anterior Cingulate Cortex R (Activation)	0	1	0	24.2	32.1	27	27	FtM_vs_FC: p=0.026 [t test]	3.0996	8.3483	1.1508
Feusner et al., 2017	Precuneus R (Activation)	0	1	0	24.2	32.1	27	27	FtM_vs_FC: p=0.004 [t test]	4.4236	12.1135	1.6154
Feusner et al., 2017	Occipital Cortex R (Activation)	0	1	0	24.2	32.1	27	27	FtM_vs_FC: p=0.004 [t test]	4.4236	12.1135	1.6154
Feusner et al., 2017	Occipital Cortex R (Activation)	0	1	0	24.2	32.1	27	27	FtM_vs_FC: p=0.003 [t test]	4.6515	12.7718	1.6941
Feusner et al., 2017	Occipital Cortex L (Activation)	0	1	0	24.2	32.1	27	27	FtM_vs_FC: p=0.003 [t test]	4.6515	12.7718	1.6941
Feusner et al., 2017	Occipital Cortex L (Activation)	0	1	0	24.2	32.1	27	27	FtM_vs_FC: p=0.002 [t test]	4.9861	13.7432	1.809
Feusner et al., 2017	Anterior Cingulate Cortex L (Activation)	0	1	0	24.2	32.1	27	27	FtM_vs_FC: p=0.023 [t test]	4.8691	13.4027	1.7689
Feusner et al., 2017	Precuneus L (Activation)	0	1	0									24.2	31	27	27	FtM_vs_MC: p=0.001 [t test]	5.5938	15.5216	2.0159
Feusner et al., 2017	Occipital Cortex R (Activation)	0	1	0									24.2	31	27	27	FtM_vs_MC: p=0.034 [t test]	2.9301	7.8742	1.0903
Feusner et al., 2017	Anterior Cingulate Cortex (Activation)	0	1	0									24.2	31	27	27	FtM_vs_MC: p<0.001 [t test]	5.5938	15.5216	2.0159
Feusner et al., 2017	Posterior Cingulate Cortex L (Activation)	0	1	0									24.2	31	27	27	FtM_vs_MC: p<0.001 [t test]	5.5938	15.5216	2.0159
Gizewski et al., 2009	Amigdala R (Activation)	0	1	0	36	29	12	12	MtF_vs_MC: t=3.1; p<0.001	16.5758	86.6983	3.1691
Gizewski et al., 2009	Amigdala L (Activation)	0	1	0	36	29	12	12	MtF_vs_MC: t=3.9; p<0.001	16.5758	86.6983	3.1691
Gizewski et al., 2009	Insular Cortex R (Activation)	0	1	0	36	29	12	12	MtF_vs_MC: t=1.1; p<0.001	16.5758	86.6983	3.1691
Gizewski et al., 2009	Insular Cortex L (Activation)	0	1	0	36	29	12	12	MtF_vs_MC: t=4.2; p<0.001	16.5758	86.6983	3.1691
Gizewski et al., 2009	Orbitofrontal Cortex R (Activation)	0	1	0	36	29	12	12	MtF_vs_MC: t=1.8; p<0.001	16.5758	86.6983	3.1691
Gizewski et al., 2009	Orbitofrontal Cortex L (Activation)	0	1	0	36	29	12	12	MtF_vs_MC: t=3.9; p<0.001	16.5758	86.6983	3.1691
Gizewski et al., 2009	Thalamus (Activation)	0	1	0	36	29	12	12	MtF_vs_MC: t=2.6; p<0.001	16.5758	86.6983	3.1691
Hahn et al., 2015	Subcortical Limbic R (HCR)	1	0	0	30.9	25.6	21	25	MtF_vs_MC: Mean=8.22_13.76; SD=3.04_8.33	0.2123	0.6374	0.0707	30.9	25.3	21	25	MtF_vs_FC: Mean=8.22_12.83; SD=3.04_6.41	0.1977	0.5959	0.0656
Hahn et al., 2015	Subcortical Limbic R (HCR)	1	0	0	26.9	25.3	23	25	FtM_vs_FC: Mean=11.01_12.83; SD=6.12_6.41	0.5909	1.6596	0.2104	26.9	25.6	23	25	FtM_vs_MC: Mean=11.01_13.76; SD=6.12_8.33	0.5076	1.4302	0.1802
Hahn et al., 2015	Subcortical Limbic L (HCR)	1	0	0	30.9	25.6	21	25	MtF_vs_MC: Mean=8.37_11.95; SD=5.04_4.6	0.2589	0.7685	0.0872	30.9	25.3	21	25	MtF_vs_FC: Mean=8.37_10.66; SD=5.04_4.12	0.412	1.1983	0.1416
Hahn et al., 2015	Subcortical Limbic R (HCR)	1	0	0	26.9	25.3	23	25	FtM_vs_FC: Mean=8.51_10.66; SD=4.06_4.12	0.3855	1.0961	0.1356	26.9	25.6	23	25	FtM_vs_MC: Mean=8.51_11.95; SD=4.06_4.6	6.395	19.0634	2.1453
Hahn et al., 2015	Subcortical Limbic L - Frontal R (LCW)	1	0	0	30.9	25.6	21	25	MtF_vs_MC: Mean=0.26_0.15; SD=0.23_0.12	5.0774	15.3021	1.6847	30.9	25.3	21	25	MtF_vs_FC: Mean=0.26_0.14; SD=0.23_0.08	3.712	10.9949	1.2532
Hahn et al., 2015	Subcortical Limbic L - Frontal R (LCW)	1	0	0	26.9	25.3	23	25	FtM_vs_FC: Mean=0.16_0.14; SD=0.10_0.08	1.4955	4.1905	0.5337	26.9	25.6	23	25	FtM_vs_MC: Mean=0.16_0.15; SD=0.10_0.12	1.1777	3.292	0.4214
Hahn et al., 2015	Subcortical Limbic L - Parietal L (LCW)	1	0	0	30.9	25.6	21	25	MtF_vs_MC: Mean=0.34_0.24; SD=0.17_0.13	3.3638	9.9172	1.141	30.9	25.3	21	25	MtF_vs_FC: Mean=0.34_0.24; SD=_0.17_0.10	3.782	11.2153	1.2753
Hahn et al., 2015	Subcortical Limbic L - Parietal L (LCW)	1	0	0	26.9	25.3	23	25	FtM_vs_FC: Mean=0.24_0.24; SD=0.15_0.10	1	2.7934	0.358	26.9	25.6	23	25	FtM_vs_MC: Mean=0.24_0.24; SD=0.15_0.13	1	2.7934	0.358
Hahn et al., 2015	Subcortical Limbic L - Subcortical Limbic R (LCW)	1	0	0	30.9	25.6	21	25	MtF_vs_MC: Mean=0.28_0.17; SD=0.14_0.11	4.9636	14.942	1.6489	30.9	25.3	21	25	MtF_vs_FC: Mean=0.28_0.19; SD=0.14_0.13	3.362	9.9118	1.1403
Hahn et al., 2015	Subcortical Limbic L - Subcortical Limbic R (LCW)	1	0	0	26.9	25.3	23	25	FtM_vs_FC: Mean=0.21_0.19; SD=_0.13_0.13	1.3218	3.6967	0.4726	26.9	25.6	23	25	FtM_vs_MC: Mean=0.21_0.17; SD=0.13_0.11	1.8307	5.1486	0.651
Hahn et al., 2015	Subcortical Limbic R - Frontal L (LCW)	1	0	0	30.9	25.6	21	25	MtF_vs_MC: Mean=0.32_0.19; SD=0.21_0.11	4.2398	12.646	1.4215	30.9	25.3	21	25	MtF_vs_FC: Mean=0.32_0.21; SD=0.21_0.10	3.4881	10.3016	1.181
Hahn et al., 2015	Subcortical Limbic R - Frontal L (LCW)	1	0	0	26.9	25.3	23	25	FtM_vs_FC: Mean=0.21_0.21; SD=0.10_0.10	1	2.7934	0.358	26.9	25.6	23	25	FtM_vs_MC: Mean=0.21_0.19; SD=0.10_0.11	1.4112	3.9518	0.504
Hahn et al., 2015	Subcortical R - Frontal R (LCW)	1	0	0	30.9	25.6	21	25	MtF_vs_MC: Mean=2.47_2.44; SD=0.87_0.78	1.0684	3.0599	0.3731	30.9	25.3	21	25	MtF_vs_FC: Mean=2.47_2.38; SD=0.87_0.69	1.2337	3.5375	0.4303
Hahn et al., 2015	Subcotrical R - Frontal R (LCW)	1	0	0	26.9	25.3	23	25	FtM_vs_FC: Mean=1.93_2.38; SD=0.67_0.69	0.3014	0.8651	0.105	26.9	25.6	23	25	FtM_vs_MC: Mean=1.93_2.44; SD=0.67_0.78	0.2814	0.8107	0.0977
Hahn et al., 2015	Subcotrtical R - Temporal R (LCW)	1	0	0	30.9	25.6	21	25	MtF_vs_MC: Mean=0.84_0.73; SD=0.36_0.27	1.8874	5.4507	0.6535	30.9	25.3	21	25	MtF_vs_FC: Mean=0.84_0.73; SD=0.36_0.34	1.7707	5.1044	0.6142
Hahn et al., 2015	Subcotrtical R - Temporal R (LCW)	1	0	0	26.9	25.3	23	25	FtM_vs_FC: Mean=0.51_0.73; SD=0.18_0.34	0.2348	0.6824	0.0808	26.9	25.6	23	25	FtM_vs_MC: Mean=0.51_0.73; SD=0.18_0.27	0.1782	0.5267	0.0603
Hahn et al., 2015	Subcotrtical R - Temporal L (LCW)	1	0	0	30.9	25.6	21	25	MtF_vs_MC: Mean=0.009_0.004; SD=0.011_0.006	2.8572	8.3645	0.976	30.9	25.3	21	25	MtF_vs_FC: Mean=0.009_0.005; SD=0.011_0.008	2.1495	6.2299	0.7416
Hahn et al., 2015	Subcotrtical R - Temporal L (LCW)	1	0	0	26.9	25.3	23	25	FtM_vs_FC: Mean=0.003_0.005; SD=0.005_0.008	0.5835	1.639	0.2077	26.9	25.6	23	25	FtM_vs_MC: Mean=0.003_0.004; SD=0.005_0.006	0.7209	2.0176	0.2576
Hoekzema et al., 2015	Frontal Cortex R (Activation)	0	1	0									16.05	16.29	37	52	MtF_vs_FC: t=6.01; p<0.001	3.7758	8.3121	1.7151
Hoekzema et al., 2015	Cerebellum L (Activation)	0	1	0									16.05	16.29	37	52	MtF_vs_FC: t=5.01; p<0.006	3.0006	6.5551	1.3735
Hoekzema et al., 2015	Cerebellum L (Activation)	0	1	0									16.92	16.42	54	44	FtM_vs_MC: t=4.80; p<0.022	2.3574	4.9011	1.1339
Hoekzema et al., 2015	Fusiform (Activation)	0	1	0									16.92	16.42	54	44	FtM_vs_MC: t=4.86; p<0.017	2.4467	5.0912	1.1758
Hoekzema et al., 2015	Cerebellum R (Volume)	1	0	0	16.05	16.42	37	44	MtF_vs_MC: t=0.47; p=0.6851	1.179	2.6066	0.5333
Hoekzema et al., 2015	Cerebellum L (Volume)	1	0	0	16.05	16.42	37	44	MtF_vs_MC: t=3.15; p=0.0059	3.142	7.0795	1.3945
Hoekzema et al., 2015	Hypothalamus (Volume)	1	0	0	16.05	16.42	37	44	MtF_vs_MC: t=2.03; p=0.0765	2.0673	4.6046	0.9281
Hoekzema et al., 2015	Frontal Cortex	1	0	0	16.05	16.42	37	44	MtF_vs_MC: t=0.92; p=0.8180	1.0979	2.4266	0.4967
Hoekzema et al., 2015	Cerebellum R (Volume)	1	0	0	16.92	16.29	54	52	FtM_vs_FC: t=2.63; p=0.0172	2.3472	4.7275	1.1654
Hoekzema et al., 2015	Cerebellum L (Volume)	1	0	0	16.92	16.29	54	52	FtM_vs_FC: t=0.67; p=0.5850	1.2129	2.421	0.6076
Hoekzema et al., 2015	Hypothalamus (Volume)	1	0	0	16.92	16.29	54	52	FtM_vs_FC: t=0.09; p=0.8986	1.046	2.087	0.5243
Hoekzema et al., 2015	Frontal Cortex	1	0	0	16.92	16.29	54	52	FtM_vs_FC: t=2.10; p=0.0205	2.2916	4.6132	1.1384
Junger et al., 2014	Lingual Gyrus L (Activation)	0	1	0	36.38	32.35	16	21	MtF_vs_MC: t=4.64; p<0.05	16.3252	62.3816	4.2723
Junger et al., 2014	Lingual Gyrus L (Activation)	0	1	0	36.38	32.35	16	21	MtF_vs_MC: t=4.02; p<0.05	11.2415	41.3435	3.0566
Junger et al., 2014	Calcarine Gyrus R (Activation)	0	1	0	36.38	32.35	16	21	MtF_vs_MC: t=3.60; p<0.05	8.73	31.3612	2.4302
Junger et al., 2014	Cuneus R (Activation)	0	1	0	36.38	32.35	16	21	MtF_vs_MC: t=4.43; p<0.05	14.389	54.233	3.8177
Junger et al., 2014	Insula R (Activation)	0	1	0	36.38	32.35	16	21	MtF_vs_MC: t=3.75; p<0.05	9.5553	34.5974	2.639
Junger et al., 2014	Area Triangularis R (Activation)	0	1	0	36.38	32.35	16	21	MtF_vs_MC: t=3.59; p<0.05	8.6779	31.1586	2.4169
Junger et al., 2014	Cuneus R (Activation)	0	1	0									36.38	33.16	16	20	MtF_vs_FC: t=4.78; p<0.05	18.3213	71.9965	1.0104.66232
Junger et al., 2014	Cerebellum R (Activation)	0	1	0									36.38	33.16	16	20	MtF_vs_FC: t=3.92; p<0.05	10.8567	40.3747	2.9194
Junger et al., 2014	Precuneus L (Activation)	0	1	0									36.38	33.16	16	20	MtF_vs_FC: t=3.73; p<0.05	9.6721	35.5718	2.6299
Junger et al., 2014	Precentral Gyrus R (Activation)	0	1	0									36.38	33.16	16	20	MtF_vs_FC: t=3.45; p<0.05	8.1574	29.5507	2.2518
Junger et al., 2014	Thalamus (Activation)	0	1	0									36.38	33.16	16	20	MtF_vs_FC: t=3.61; p<0.05	8.9903	32.8559	2.46
Junger et al., 2014	Medial Prefrontal Cortex R (Activation)	0	1	0									36.38	33.16	16	20	MtF_vs_FC: t=4.66; p<0.05	17.0299	66.366	4.37
Junger et al., 2014	Medial Prefrontal Cortex L (Activation)	0	1	0									36.38	33.16	16	20	MtF_vs_FC: t=4.14; p<0.05	12.4117	46.7804	3.2931
Junger et al., 2014	Superior Temporal Gyrus R (Activation)	0	1	0									36.38	33.16	16	20	MtF_vs_FC: t=3.76; p<0.05	9.8491	36.2932	2.6728
Kranz et al., 2014a	Calcarine Gyrus R (Serotonin Transporter)	0	0	1	31.4	29.8	14	13	MtF_vs_MC: t=7.55; p<0.05	195.298	1391.07	27.4187
Kranz et al., 2014a	/ (Serotonin Transporter)	0	0	1									31.4	29	14	9	MtF_vs_FC: No Significative Differences
Kranz et al., 2014a	Midcingulate Cortex Rightward (Serotonin Transporter Asymmetry)	0	0	/	31.4	29.8	14	13	MtF_vs_MC: t=5.03; p<0.05	40.5563	219.387	7.4973
Kranz et al., 2014a	Calcarine Gyrus Leftward (Serotonin Transporter Asymmetry)	0	0	1									31.4	29	14	9	MtF_vs_FC: t=5.99; p<0.005	103.739	786.989	13.6745
Kranz et al., 2014b	CSF (Volume)	1	0	0	30.86	25.45	21	22	MtF_vs_MC: No Significant Differences [t-test]				30.86	25.96	21	23	MtF_vs_FC: p<0.05 [t-test]	3.0186	9.0459	1.0073
Kranz et al., 2014b	CSF (Volume)	1	0	0	25.91	25.96	23	23	FtM_vs_FC: No Significant Differences [t-test]				25.91	25.45	23	22	FtM_vs_MC: p<0.05 [t-test]	2.9767	8.7992	1.007
Kranz et al., 2014b	Total GM (Volume)	1	0	0	30.86	25.45	21	22	MtF_vs_MC: No Significant Differences [t-test]				30.86	25.96	21	23	MtF_vs_FC: p<0.05 [t-test]	3.0186	9.0459	1.0073
Kranz et al., 2014b	Total GM (Volume)	1	0	0	25.91	25.96	23	23	FtM_vs_FC: No Significant Differences [t-test]				25.91	25.45	23	22	FtM_vs_MC: p<0.05 [t-test]	2.9767	8.7992	1.007
Kranz et al., 2014b	Total WM (Volume)	1	0	0	30.86	25.45	21	22	MtF_vs_MC: No Significant Differences [t-test]				30.86	25.96	21	23	MtF_vs_FC: No Significant Differences [t-test]
Kranz et al., 2014b	Total WM (Volume)	1	0	0	25.91	25.96	23	23	FtM_vs_FC: No Significant Differences [t-test]				25.91	25.45	23	22	FtM_vs_MC: No Significant Differences [t-test]
Kranz et al., 2014b	Total Intracranial (Volume)	1	0	0	30.86	25.45	21	22	MtF_vs_MC: No Significant Differences [t-test]				30.86	25.96	21	23	MtF_vs_FC: No Significant Differences [t-test]
Kranz et al., 2014b	Toal Intracranial (Volume)	1	0	0	25.91	25.96	23	23	FtM_vs_FC: No Significant Differences [t-test]				25.91	25.45	23	22	FtM_vs_MC: No Significant Differences [t-test]
Kranz et al., 2014b	CST R (MD)	1	0	0	30.86	25.45	21	22	MtF_vs_MC: Mean=0.66_0.64; SD=0.03_0.03	3.351	10.2091	1.0999	30.86	25.96	21	23	MtF_vs_FC: Mean=0.66_0.68; SD=0.03_0.04	0.7179	2.1043	0.2449
Kranz et al., 2014b	CST R (MD)	1	0	0	25.91	25.96	23	23	FtM_vs_FC: Mean=0.67_0.68; SD=0.03_0.04	0.5987	1.7168	0.2088	25.91	25.45	23	22	FtM_vs_MC: Mean=0.67_0.64; SD=0.03_0.03	6.1337	18.8777	1.9929
Kranz et al., 2014b	CST R (FA)	1	0	0	30.86	25.45	21	22	MtF_vs_MC: Mean=0.54_0.55; SD=0.03_0.02	0.4893	1.4628	0.1637	30.86	25.96	21	23	MtF_vs_FC: Mean=0.54_0.54; SD=0.03_0.02	1	2.9241	0.342
Kranz et al., 2014b	CST R (FA)	1	0	0	25.91	25.96	23	23	FtM_vs_FC: Mean=0.54_0.54; SD=0.02_0.02	1	2.8536	0.3504	25.91	25.45	23	22	FtM_vs_MC: Mean=0.54_0.55_0.02_0.02; SD=	0.3965	1.1636	0.1351
Kranz et al., 2014b	CST L (MD)	1	0	0	30.86	25.45	21	22	MtF_vs_MC: Mean=0.63_0.62; SD=0.03_0.03	1.8304	5.4564	0.614	30.86	25.96	21	23	MtF_vs_FC: Mean=0.63_0.66; SD=0.03_0.04	0.2168	0.6642	0.0708
Kranz et al., 2014b	CST L (MD)	1	0	0	25.91	25.96	23	23	FtM_vs_FC: Mean=0.64_0.66; SD=0.04_0.04	0.4038	1.171	0.1392	25.91	25.45	23	22	FtM_vs_MC: Mean=0.64_0.62; SD=0.04_0.03	2.781	8.199	0.9433
Kranz et al., 2014b	CST L (FA)	1	0	0	30.86	25.45	21	22	MtF_vs_MC: Mean=0.55_0.55; SD=0.03_0.02	1	2.9586	0.338	30.86	25.96	21	23	MtF_vs_FC: Mean=0.55_0.55; SD=0.03_0.02	1	2.9241	0.342
Kranz et al., 2014b	CST L (FA)	1	0	0	25.91	25.96	23	23	FtM_vs_FC: Mean=0.55_0.55; SD=0.02_0.02	1	2.8536	0.3504	25.91	25.45	23	22	FtM_vs_MC: Mean=0.55_0.55; SD=0.02_0.02	1	2.8862	0.3465
Kranz et al., 2014b	Forceps Major R (MD)	1	0	0	30.86	25.45	21	22	MtF_vs_MC: Mean=0.74_0.75; SD=0.05_0.07	0.743	2.202	0.2507	30.86	25.96	21	23	MtF_vs_FC: Mean=0.74_0.77; SD=0.05_0.06	0.3749	1.1176	0.1258
Kranz et al., 2014b	Forceps Major R (MD)	1	0	0	25.91	25.96	23	23	FtM_vs_FC: Mean=0.75_0.77; SD=0.05_0.06	0.5185	1.4921	0.1802	25.91	25.45	23	22	FtM_vs_MC: Mean=0.75_0.75; SD=0.05_0.07	1	2.8862	0.3465
Kranz et al., 2014b	Forceps Major L (FA)	1	0	0	30.86	25.45	21	22	MtF_vs_MC: Mean=0.59_0.61; SD=0.04_0.04	0.4038	1.2148	0.1342	30.86	25.96	21	23	MtF_vs_FC: Mean=0.59_0.61; SD=0.04_0.03	0.356	1.0635	0.1191
Kranz et al., 2014b	Forceps Major L (FA)	1	0	0	25.91	25.96	23	23	FtM_vs_FC: Mean=0.61_0.61; SD=0.03_0.03	1	2.8536	0.3504	25.91	25.45	23	22	FtM_vs_MC: Mean=0.61_0.61; SD=0.03_0.04	1	2.8862	0.3465
Kranz et al., 2014b	Forceps Minor R (MD)	1	0	0	30.86	25.45	21	22	MtF_vs_MC: Mean=0.72_0.68; SD=0.05_0.06	3.7093	11.3583	1.2113	30.86	25.96	21	23	MtF_vs_FC: Mean=0.72_0.68; SD=0.05_0.05	4.2675	13.0162	1.3992
Kranz et al., 2014b	Forceps Minor R (MD)	1	0	0	25.91	25.96	23	23	FtM_vs_FC: Mean=0.66_0.68; SD=0.04_0.05	0.4488	1.2969	0.1553	25.91	25.45	23	22	FtM_vs_MC: Mean=0.66_0.68; SD=0.04_0.06	0.4894	1.4276	0.1678
Kranz et al., 2014b	Forceps Minor L (FA)	1	0	0	30.86	25.45	21	22	MtF_vs_MC: Mean=0.63_0.66; SD=0.07_0.07	0.4596	1.3764	0.1535	30.86	25.96	21	23	MtF_vs_FC: Mean=0.63_0.67; SD=0.07_0.07	0.3547	1.0599	0.1187
Kranz et al., 2014b	Forceps Minor L (FA)	1	0	0	25.91	25.96	23	23	FtM_vs_FC: Mean=0.69_0.67; SD=0.06_0.07	1.7445	5.0081	0.6077	25.91	25.45	23	22	FtM_vs_MC: Mean=0.69_0.66; SD=0.06_0.07	2.3075	6.7553	0.7882
Kranz et al., 2015	Insular Cortex (Midcingulate Cortex) (Serotonin Transporter Distribution)																				30.22	32.97	33	35	MtF_&_FtM_vs_MC_&_FC: t-test; p=0.019	2.8816	6.9524	1.1944
Kranz et al., 2015	Cingulate Cortex (Serotonin Transporter Distribution)																				30.22	32.97	33	35	MtF_&_FtM_vs_MC_&_FC: t-test; No Significative Differences
Kranz et al., 2015	Amygdala (Serotonin Transporter Distribution)																				30.22	32.97	33	35	MtF_&_FtM_vs_MC_&_FC: t-test; p=0.001	4.553	11.1921	1.8522
Kranz et al., 2015	Caudate (Serotonin Transporter Distribution)																				30.22	32.97	33	35	MtF_&_FtM_vs_MC_&_FC: t-test; p=0.017	2.9381	7.0933	1.217
Kranz et al., 2015	Hippocampus (Serotonin Transporter Distribution)																				30.22	32.97	33	35	MtF_&_FtM_vs_MC_&_FC: t-test; p=0.032	2.6227	6.3084	1.0904
Kranz et al., 2015	Hypothalamus (Serotonin Transporter Distribution)																				30.22	32.97	33	35	MtF_&_FtM_vs_MC_&_FC: t-test; No Significative Differences
Kranz et al., 2015	Putamen (Serotonin Transporter Distribution)																				30.22	32.97	33	35	MtF_&_FtM_vs_MC_&_FC: t-test; p=0.005	3.5901	8.733	1.4759
Kranz et al., 2015	Thalamus (Serotonin Transporter Distribution)																				30.22	32.97	33	35	MtF_&_FtM_vs_MC_&_FC: t-test; No Significative Differences
Kranz et al., 2018	Hypothalamus (MD)	1	0	0																	27.24	26.68	25	25	FtM_vs_FC_vs_MC: F=16.77; p=0.008	8.1737	24.2248	2.7579
Ku et al., 2013	Anterior Cingulate Cortex (Activation)	0	1	0																	25.4	24.4	23	23	MtF_vs_MtF_vs_MC_vs_FC: Z=2.93 (t=79.3); p=0.096	2.4838	7.2028	0.8565
Ku et al., 2013	Anterior Cingulate Cortex (Activation)	0	1	0																	25.4	24.4	23	23	MtF_vs_MtF_vs_MC_vs_FC: Z=3.35 (t=83.5); p=0.034	3.2234	9.4469	1.0999
Ku et al., 2013	Anterior Cingulate Cortex (Activation)	0	1	0																	25.4	24.4	23	23	MtF_vs_MtF_vs_MC_vs_FC: Z=2.93 (t=79.3); p=0.096	2.4838	7.2028	0.8565
Ku et al., 2013	Anterior Cingulate Cortex (Activation)	0	1	0																	25.4	24.4	23	23	MtF_vs_MtF_vs_MC_vs_FC: Z=3.35 (t=83.5); p=0.034	3.2234	9.4469	1.0999
Ku et al., 2013	ROI (Activation)	0	1	0																	25.4	24.4	23	23	MtF_vs_MtF_vs_MC_vs_FC: No Significant Differences
Lin et al., 2014	Functional Connectivity Network (Activation)	0	1	0																	2525.4	24.4	24	22	MtF_&_FtM_vs_MC_&_FC: Higher degree centrality in the Bilateral Superior Parietal Lobule and the Primary Somatosensory Cortex
Luders et al., 2009	Putamen (Volume)	1	0	0	46.73	46.57	24	30	MtF_vs_MC: Significative Differences				46.73	46.77	24	30	MtF_vs_FC: No Significative Differences
Luders et al., 2009	21 ROI (Volume)	1	0	0	46.73	46.57	24	30	MtF_vs_MC: No Significative Differences				46.73	46.77	24	30	FtM_vs_MC: Significative Differences
Manzouri et al., 2017	Fusiform L (Activation)	0	1	0	23.5	27.6	28	34	FtM_vs_FC: Z=4.4 (t=94); p<0.05	7.8772	3.525	1.7603
Manzouri et al., 2017	Fusiform R (Activation)	0	1	0	23.5	27.6	28	34	FtM_vs_FC: Z=4.0 (t=90); p<0.05	1.2367	7.6484	1.9996
Manzouri et al., 2017	Precuneus L (Activation)	0	1	0	23.5	27.6	28	34	FtM_vs_FC: Z=3.9 (t=89); p<0.05	7.7846	5.2197	1.1609
Manzouri et al., 2017	Thalamus R (Activation)	0	1	0	23.5	27.6	28	34	FtM_vs_FC: Z=3.5 (t=85); p<0.05	1.2221	1.1321	1.3193
Manzouri et al., 2017	Anterior Cingulate Cortex R (Activation)	0	1	0	23.5	27.6	28	34	FtM_vs_FC: Z=3.7 (t=87); p<0.05	3.0845	3.9134	2.4311
Manzouri et al., 2017	Precuneus R (Activation)	0	1	0	23.5	27.6	28	34	FtM_vs_FC: Z=3.8 (t=88); p<0.05	4.9	6.7408	3.5621
Manzouri et al., 2017	Frontal Gyrus R (Activation)	0	1	0	23.5	27.6	28	34	FtM_vs_FC: Z=-4.4 (t=6); p<0.05	16.0754	6.3445	5.7371
Manzouri et al., 2017	Frontal Gyrus L (Activation)	0	1	0	23.5	27.6	28	34	FtM_vs_FC: Z=-4.2 (t=8); p<0.05	40.571	123.953	13.2792
Manzouri et al., 2017	Gyrus R (Activation)	0	1	0									23.5	28.8	28	34	FtM_vs_MC: Z=3.9 (t=89); p<0.05	7.7846	5.2197	1.1609
Manzouri et al., 2017	Gyrus R (Activation)	0	1	0									23.5	28.8	28	34	FtM_vs_MC: Z=3.9 (t=89); p<0.05	7.7846	5.2197	1.1609
Manzouri et al., 2017	Fusiform L (Activation)	0	1	0									23.5	28.8	28	34	FtM_vs_MC: Z=3.9 (t=89); p<0.05	7.7846	5.2197	1.1609
Manzouri et al., 2017	Hypothalamus R (Activation)	0	1	0									23.5	28.8	28	34	FtM_vs_MC: Z=4.5 (t=95); p<0.05	1.2514	5.1649	3.032
Manzouri et al., 2017	Fusiform R (Activation)	0	1	0									23.5	28.8	28	34	FtM_vs_MC: Z=4.4 (t=94); p<0.05	7.8772	3.525	1.7603
Manzouri et al., 2017	Parietal Cortex R (Activation)	0	1	0									23.5	28.8	28	34	FtM_vs_MC: Z=4.4 (t=94); p<0.05	7.8772	3.525	1.7603
Manzouri et al., 2017	Cuneus R (Activation)	0	1	0									23.5	28.8	28	34	FtM_vs_MC: Z=4.3 (t=93); p<0.05	2.4058	2.4	1.02
Manzouri et al., 2017	Precuneus L (Activation)	0	1	0									23.5	28.8	28	34	FtM_vs_MC: Z=2.4 (t=74); p<0.05	7.5147	6.3452	3.3396
Manzouri et al., 2017	Thalamus R (Activation)	0	1	0									23.5	28.8	28	34	FtM_vs_MC: Z=4.3 (t=93); p<0.05	2.4058	2.4	1.02
Manzouri et al., 2017	Insular Cortex R (Activation)	0	1	0									23.5	28.8	28	34	FtM_vs_MC: Z=4.3 (t=93); p<0.05	2.4058	2.4	1.02
Manzouri et al., 2017	Anterior Cingulate Cortex R (Activation)	0	/	0									23.5	28.8	28	34	FtM_vs_MC: Z=4.0 (t=90); p<0.05	1.2367	7.6484	1.9996
Manzouri et al., 2017	Frontal Gyrus L (Activation)	0	1	0									23.5	28.8	28	34	FtM_vs_MC: Z=3.5 (t=85); p<0.05	1.2221	1.1321	1.3193
Manzouri et al., 2017	Frontal Gyrus R (Activation)	0	1	0									23.5	28.8	28	34	FtM_vs_MC: Z=-3.7 (t=13); p<0.05	410.535	1655.87	101.782
Manzouri et al., 2017	Cortex (Cth)	1	0	0	23.5	27.6	28	34	FtM_vs_FC: Maximum Vertex-Wise=-3.9 (0.0001); p<0.05	6.8862	18.142	2.6138	23.5	28.8	28	34	FtM_vs_MC: Maximum Vertex-Wise=-5.0 (0.00001); p<0.05	9.3309	25.0795	3.4716
Manzouri et al., 2017	Cortex (Cth)	1	0	0	23.5	27.6	28	34	FtM_vs_FC: Maximum Vertex-Wise=-3.2 (0.0006); p<0.05	5.3507	13.8914	2.061	23.5	28.8	28	34	FtM_vs_MC: Maximum Vertex-Wise=-4.0 (0.0001); p<0.05	6.8862	18.142	2.6138
Manzouri et al., 2017	Cortex (Cth)	1	0	0	23.5	27.6	28	34	FtM_vs_FC: Maximum Vertex-Wise=-4.8 (0.00001); p<0.05	9.3309	25.0795	3.4716	23.5	28.8	28	34	FtM_vs_MC: Maximum Vertex-Wise=-3.9 (0.0001); p<0.05	6.8862	18.142	2.6138
Manzouri et al., 2017	Cortex (Cth)	1	0	0	23.5	27.6	28	34	FtM_vs_FC: Maximum Vertex-Wise=-4.4 (0.00003); p<0.05	8.0896	21.5332	3.0391	23.5	28.8	28	34	FtM_vs_MC: Maximum Vertex-Wise=-3.9 (0.0001); p<0.05	6.8862	18.142	2.6138
Manzouri et al., 2017	Cortex (Cth)	1	0	0	23.5	27.6	28	34	FtM_vs_FC: Maximum Vertex-Wise=-3.8 (0.0001); p<0.05	6.8862	18.142	2.6138	23.5	28.8	28	34	FtM_vs_MC: Maximum Vertex-Wise=-4.5 (0.00003); p<0.05	8.0896	21.5332	3.0391
Manzouri et al., 2017	Cortex (Cth)	1	0	0	23.5	27.6	28	34	FtM_vs_FC: Maximum Vertex-Wise=-3.5 (0.0003); p<0.05	8.0896	21.5332	3.0391	23.5	28.8	28	34	FtM_vs_MC: Maximum Vertex-Wise=-3.8 (0.0001); p<0.05	6.8862	18.142	2.6138
Manzouri et al., 2017	Cortex (Cth)	1	0	0	23.5	27.6	28	34	FtM_vs_FC: Maximum Vertex-Wise=-3.9 (0.0001); p<0.05	6.8862	18.142	2.6138	23.5	28.8	28	34	FtM_vs_MC: Maximum Vertex-Wise=-3.8 (0.0001); p<0.05	6.8862	18.142	2.6138
Manzouri et al., 2017	Cortex (Cth)	1	0	0									23.5	28.8	28	34	FtM_vs_MC: Maximum Vertex-Wise=-4.3 (0.00005); p<0.05	5.4942	14.2848	2.1132
Manzouri et al., 2017	Cortex (Cth)	1	0	0									23.5	28.8	28	34	FtM_vs_MC: Maximum Vertex-Wise=-3.6 (0.0002); p<0.05	6.2584	16.3933	2.3893
Manzouri et al., 2017	Cortex (Cth)	1	0	0									23.5	28.8	28	34	FtM_vs_MC: Maximum Vertex-Wise=-2.8 (0.001); p<0.05	6.8862	18.142	2.6138
Manzouri et al., 2017	Surface (SA)	1	0	0	23.5	27.6	28	34	FtM_vs_FC: No Significative Differences				23.5	28.8	28	34	FtM_vs_MC: Maximum Vertex-Wise=4.4 (0.00003); p<0.05	8.0896	21.5332	3.0391
Manzouri et al., 2017	Surface (SA)	1	0	0	23.5	27.6	28	34	FtM_vs_FC: No Significative Differences				23.5	28.8	28	34	FtM_vs_MC: Maximum Vertex-Wise=4.0 (0.0001); p<0.05	6.8862	18.142	2.6138
Manzouri et al., 2017	Surface (SA)	1	0	0	23.5	27.6	28	34	FtM_vs_FC: No Significative Differences				23.5	28.8	28	34	FtM_vs_MC: Maximum Vertex-Wise=5.0 (0.00001); p<0.05	9.3309	25.0795	3.4716
Manzouri et al., 2017	Surface (SA)	1	0	0	23.5	27.6	28	34	FtM_vs_FC: No Significative Differences				23.5	28.8	28	34	FtM_vs_MC: Maximum Vertex-Wise=4.0 (0.0001); p<0.05	6.8862	18.142	2.6138
Manzouri et al., 2017	GM (Volume)	1	0	0	23.5	27.6	28	34	FtM_vs_FC: Maximum Vertex-Wise=4.0 (0.0001); p<0.05	6.8862	18.142	2.6138	23.5	28.8	28	34	FtM_vs_MC: Maximum Vertex-Wise=5.7 (0.000001); p<0.05	12.4568	34.202	4.5369
Manzouri et al., 2017	GM (Volume)	1	0	0	23.5	27.6	28	34	FtM_vs_FC: Maximum Vertex-Wise=3.5 (0.0003); p<0.05	8.0896	21.5332	3.0391	23.5	28.8	28	34	FtM_vs_MC: Maximum Vertex-Wise=5.0 (0.00001); p<0.05	9.3309	25.0795	3.4716
Manzouri et al., 2017	GM (Volume)	1	0	0	23.5	27.6	28	34	FtM_vs_FC: Maximum Vertex-Wise=3.2 (0.0006); p<0.05	5.3507	13.8914	2.061	23.5	28.8	28	34	FtM_vs_MC: Maximum Vertex-Wise=4.8 (0.00001); p<0.05	9.3309	25.0795	3.4716
Manzouri et al., 2017	GM (Volume)	1	0	0									23.5	28.8	28	34	FtM_vs_MC: Maximum Vertex-Wise=4.5 (0.00003); p<0.05	8.0896	21.5332	3.0391
Manzouri et al., 2017	GM (Volume)	1	0	0									23.5	28.8	28	34	FtM_vs_MC: Maximum Vertex-Wise=3.4 (0.0003); p<0.05	8.0896	21.5332	3.0391
Manzouri et al., 2017	GM (Volume)	1	0	0									23.5	28.8	28	34	FtM_vs_MC: Maximum Vertex-Wise=3.8 (0.0001); p<0.05	6.8862	18.142	2.6138
Manzouri et al., 2017	GM (Volume)	1	0	0									23.5	28.8	28	34	FtM_vs_MC: Maximum Vertex-Wise=3.2 (0.0006); p<0.05	5.3507	13.8914	2.061
Manzouri et al., 2017	GM (Volume)	1	0	0									23.5	28.8	28	34	FtM_vs_MC: Maximum Vertex-Wise=2.8 (0.001); p<0.05	4.9609	12.8276	1.9186
Manzouri et al., 2017	GM (Volume)	1	0	0									23.5	28.8	28	34	FtM_vs_MC: Maximum Vertex-Wise=2.3 (0.005); p<0.05	3.854	9.8443	1.5088
Manzouri et al., 2017	Hippocampus R (Volume)	1	0	0	23.5	27.6	28	34	FtM_vs_FC: Mean=4.1_4.1; SD=0.4_0.4	1	2.477	0.4037	23.5	28.8	28	34	FtM_vs_MC: Mean=4.1_4.4; SD=0.4_0.4	0.2566	0.6559	0.1004
Manzouri et al., 2017	Hippocampus L (Volume)	1	0	0	23.5	27.6	28	34	FtM_vs_FC: Mean=4_4.1; SD=0.4_0.4	0.6354	1.5794	0.2556	23.5	28.8	28	34	FtM_vs_MC: Mean=4_4.3; SD=0.4_0.4	0.163	0.4266	0.0623
Manzouri et al., 2017	Thalamus R (Volume)	1	0	0	23.5	27.6	28	34	FtM_vs_FC: Mean=6.8_6.7; SD=0.6_0.6	1.353	3.3585	0.5451	23.5	28.8	28	34	FtM_vs_MC: Mean=6.8_7.4; SD=0.6_0.6	0.163	0.4266	0.0623
Manzouri et al., 2017	Thalamus L (Volume)	1	0	0	23.5	27.6	28	34	FtM_vs_FC: Mean=6.8_6.9; SD=0.8_0.6	0.771	1.9124	0.3108	23.5	28.8	28	34	FtM_vs_MC: Mean=6.8_7.6; SD=0.8_0.6	0.2099	0.5416	0.0813
Manzouri et al., 2017	Caudate R (Volume)	1	0	0	23.5	27.6	28	34	FtM_vs_FC: Mean=4_4; SD=0.4_0.4	1	2.477	0.4037	23.5	28.8	28	34	FtM_vs_MC: Mean=4_4.3; SD=0.4_0.6	0.3509	0.8855	0.139
Manzouri et al., 2017	Caudate L (Volume)	1	0	0	23.5	27.6	28	34	FtM_vs_FC: Mean=3.9_4; SD=0.4_0.4	0.6354	1.5794	0.2556	23.5	28.8	28	34	FtM_vs_MC: Mean=3.9_4.2; SD=0.4_0.5	0.2475	0.6336	0.0967
Manzouri et al., 2017	Putamen R (Volume)	1	0	0	23.5	27.6	28	34	FtM_vs_FC: Mean=4.9_4.8; SD=0.5_0.6	1.3848	3.4374	0.5579	23.5	28.8	28	34	FtM_vs_MC: Mean=4.9_5.2; SD=0.9_0.6	0.4841	1.2099	0.1937
Manzouri et al., 2017	Putamen L (Volume)	1	0	0	23.5	27.6	28	34	FtM_vs_FC: Mean=5.2_4.9; SD=0.5_0.5	3.6764	9.3726	1.4421	23.5	28.8	28	34	FtM_vs_MC: Mean=5.2_5.4; SD=0.5_0.7	0.556	1.3859	0.2231
Manzouri et al., 2017	Amygdala R (Volume)	1	0	0	23.5	27.6	28	34	FtM_vs_FC: Mean=1.8_1.8; SD=0.2_0.2	1	2.477	0.4037	23.5	28.8	28	34	FtM_vs_MC: Mean=1.8_2; SD=0.2_0.2	0.0007	0.0034	0.0001
Manzouri et al., 2017	Amygdala L (Volume)	1	0	0	23.5	27.6	28	34	FtM_vs_FC: Mean=4.1_4.1; SD= 0.4_0.4	1	2.477	0.4037	23.5	28.8	28	34	FtM_vs_MC: Mean=4.1_4.4; SD=0.4_0.4	0.2566	0.6559	0.1004
Manzouri et al., 2017	Cerebellum R (Volume)	1	0	0	23.5	27.6	28	34	FtM_vs_FC: Mean=54.8_53.6; SD=5.5_4.4	1.294	3.2097	0.5217	23.5	28.8	28	34	FtM_vs_MC: Mean=54.8_60.9; SD=5.5_4.3	0.1034	0.2786	0.0384
Manzouri et al., 2017	Cerebellum L (Volume)	1	0	0	23.5	27.6	28	34	FtM_vs_FC: Mean=53.7_51.9; SD=4.1_4.8	2.0662	5.1642	0.8267	23.5	28.8	28	34	FtM_vs_MC: Mean=53.7_58.5; SD=4.1_4.3	0.1265	0.3362	0.0476
Manzouri et al., 2017	Pallidum R (Volume)	1	0	0	23.5	27.6	28	34	FtM_vs_FC: Mean=1.5_1.5; SD=0.2_0.2	1	2.477	0.4037	23.5	28.8	28	34	FtM_vs_MC: Mean=1.5_1.7; SD=0.2_0.2	0.163	0.4266	0.0623
Manzouri et al., 2017	Pallidum L (Volume)	1	0	0	23.5	27.6	28	34	FtM_vs_FC: Mean=1.7_1.6; SD=0.1_0.2	3.0472	7.7107	1.2042	23.5	28.8	28	34	FtM_vs_MC: Mean=1.7_1.8; SD=0.1_0.3	0.4582	1.1468	0.1831
Manzouri et al., 2017	Total Intracranial (Volume)	1	0	0	23.5	27.6	28	34	FtM_vs_FC: Mean=1416.4_1432.4; SD=112.1_123.3	0.7827	1.9414	0.3155	23.5	28.8	28	34	FtM_vs_MC: Mean=1416.4_1641.3; SD=112.1_135	0.0385	0.1125	0.0132
Nawata et al., 2010	Anterior Cingulate Cortex L (rCBF)	0	0	1	23.4	23.6	11	9	FtM_vs_FC: Z=4.25 (t=92.5); p<0.05	5.5443	29.8584	1.0295
Nawata et al., 2010	Anterior Cingulate Cortex L (rCBF)	0	0	1	23.4	23.6	11	9	FtM_vs_FC: Z=4.09 (t=90.9); p<0.05	5.5443	29.8584	1.0295
Nawata et al., 2010	Anterior Cingulate Cortex L (rCBF)	0	0	1	23.4	23.6	11	9	FtM_vs_FC: Z=3.32 (t=83.2); p<0.05	5.5443	29.8584	1.0295
Nawata et al., 2010	Insular Cortex R (rCBF)	0	0	1	23.4	23.6	11	9	FtM_vs_FC: Z=3.37 (83.7); p<0.05	5.5443	29.8584	1.0295
Nota et al., 2017	Brain (FC)	0	1	0																	10.16	9.49	31	39	MtF_vs_FtM_vs_MC_vs_FC: No Significative Differences [F test]
Pol et al., 2006	Third Ventricle (Volume)	1	0	0																	26.29	24.2	14	39	MtF_&_FtM_vs_MC_&_FC: No Significative Differences [F test]
Pol et al., 2006	Lateral Ventricle (Volume)	1	0	0																	26.29	24.2	14	39	MtF_&_FtM_vs_MC_&_FC: No Significative Differences [F test]
Pol et al., 2006	Hypothalamus (Volume)	1	0	0																	26.29	24.2	14	39	MtF_&_FtM_vs_MC_&_FC: No Significative Differences [F test]
Pol et al., 2006	GM (Volume)	1	0	0																	26.29	24.2	14	39	MtF_&_FtM_vs_MC_&_FC: No Significative Differences [F test]
Pol et al., 2006	WM (Volume)	1	0	0																	26.29	24.2	14	39	MtF_&_FtM_vs_MC_&_FC: No Significative Differences [F test]
Pol et al., 2006	Intracranial (Volume)	1	0	0																	26.29	24.2	14	39	MtF_&_FtM_vs_MC_&_FC: No Significative Differences [F test]
Pol et al., 2006	Total Brain (Volume)	1	0	0																	26.29	24.2	14	39	MtF_&_FtM_vs_MC_&_FC: No Significative Differences [F test]
Rametti et al., 2011a	CST R (FA)	1	0	0	28.24	31.22	18	19	FtM_vs_FC: Mean=0.6_0.57; DS=0.028_0.027	9.457	33.8888	2.6391	28.24	33	18	24	FtM_vs_MC: Mean=0.6_0.64; SD=0.028_0.031	0.0874	0.2973	0.0257
Rametti et al., 2011a	Forceps Minor R (FA)	1	0	0	28.24	31.22	18	19	FtM_vs_FC: Mean=0.5_0.47; DS=0.034_0.027	5.9195	20.4069	1.7171	28.24	33	18	24	FtM_vs_MC: Mean=0.5_0.52; SD=0.034_0.031	0.3254	1.0116	0.1047
Rametti et al., 2011a	SLF R (FA)	1	0	0	28.24	31.22	18	19	FtM_vs_FC: Mean=0.5_0.47; DS=0.024_0.022	10.6596	38.634	2.9411	28.24	33	18	24	FtM_vs_MC: Mean=0.5_0.52; SD=0.024_0.021	0.1969	0.6293	0.0616
Rametti et al., 2011a	SLF R (FA)	1	0	0	28.24	31.22	18	19	FtM_vs_FC: Mean=0.48_0.42; DS=0.021_0.027	88.5628	418.447	18.744	28.24	33	18	24	FtM_vs_MC: Mean=0.48_0.48; SD=0.021_0.017	1	3.0293	0.3301
Rametti et al., 2011b	GM (Volume)	1	0	0	24.74	31.94	18	19	MtF_vs_MC: Mean=675.4_662.48; SD=135.19_52.4	1.2586	4.057	0.3904	24.74	33	18	19	MtF_vs_FC: Mean=675.4_580.49; SD=135.19_43.98	5.655	19.4255	1.6462
Rametti et al., 2011b	WM (Volume)	1	0	0	24.74	31.94	18	19	MtF_vs_MC: Mean=591.21_602.2; SD=92.32_51.01	0.7639	2.4636	0.2368	24.74	33	18	19	MtF_vs_FC: Mean=591.21_520.44; SD=92.32_39.65	6.2019	21.4571	1.7926
Rametti et al., 2011b	CSF (Volume)	1	0	0	24.74	31.94	18	19	MtF_vs_MC: Mean=305.34_309.43; SD=66.71_24.08	0.861	2.7739	0.2673	24.74	33	18	19	MtF_vs_FC: Mean=305.34_275.43; SD=66.71_28.03	2.9184	9.6364	0.8839
Rametti et al., 2011b	Total Intracranial (Volume)	1	0	0	24.74	31.94	18	19	MtF_vs_MC: Mean=1571.96_1574.12; SD=283.67_123.31	0.982	3.1621	0.305	24.74	33	18	19	MtF_vs_FC: Mean=1571.96_1376.37; SD=283.67_82.42	5.5806	19.1503	1.6263
Rametti et al., 2011b	SLF R (FA)	1	0	0	24.74	31.94	18	19	MtF_vs_MC: Mean=0.504_0.526; SD=0.022_0.023	0.17	0.5858	0.0493	24.74	33	18	19	MtF_vs_FC: Mean=0.504_0.478; SD=0.022_0.019	9.9641	35.883	2.7669
Rametti et al., 2011b	Forceps Minor (FA)	1	0	0	24.74	31.94	18	19	MtF_vs_MC: Mean=0.501_0.527; SD=0.024_0.023	0.1343	0.4714	0.0383	24.74	33	18	19	MtF_vs_FC: Mean=0.501_0.473; SD=0.024_0.02	10.0239	36.1163	2.7821
Rametti et al., 2011b	CST (FA)	1	0	0	24.74	31.94	18	19	MtF_vs_MC: Mean=0.639_0.668; SD=0.031_0.035	0.2043	0.6945	0.0601	24.74	33	18	19	MtF_vs_FC: Mean=0.639_0.611; SD=0.031_0.029	5.4387	18.6347	1.5873
Rametti et al., 2011b	Anterior Cingulate R (FA)	1	0	0	24.74	31.94	18	19	MtF_vs_MC: Mean=0.439_0.468; SD=0.021_0.021	0.0817	0.3001	0.0222	24.74	33	18	19	MtF_vs_FC: Mean=0.439_0.403; SD=0.021_0.025	16.7998	63.8021	4.4236
Santarnecchi et al., 2012	Lingual Gyrus L (Activation)	0	1	0	22	21	1	25	FtM_vs_FC: Significative Differences				22	21	1	25	FtM_vs_MC: No Significative Differences
Santarnecchi et al., 2012	Precuneus L (Activation)	0	1	0	22	21	1	25	FtM_vs_FC: Significative Differences				22	21	1	25	FtM_vs_MC: No Significative Differences
Savic and Arver, 2011	Temporal Gyrus R (Activation)	0	1	0	32	33	24	24	MtF_vs_MC: Z=5.4 (t=104); p<0.05	2.8691	8.1798	1.0064
Savic and Arver, 2011	Insular Cortex R (Activation)	0	1	0	32	33	24	24	MtF_vs_MC: Z=5.8 (t=108); p<0.05	2.8691	8.1798	1.0064
Savic and Arver, 2011	Thalamus R (Activation)	0	1	0	32	33	24	24	MtF_vs_MC: Z=4.3 (t=93); p<0.05	2.8691	8.1798	1.0064
Savic and Arver, 2011	Frontal WM R (Activation)	0	1	0	32	33	24	24	MtF_vs_MC: Z=4.2 (t=92); p<0.05	2.8691	8.1798	1.0064
Savic and Arver, 2011	Insular Cortex R (Activation)	0	1	0									32	35	24	24	MtF_vs_FC: Z=5.5 (t=105); p<0.05	7.5265	4.7158	1.2012
Savic and Arver, 2011	Temporal Gyrus R (Activation)	0	1	0									32	35	24	24	MtF_vs_FC: Z=5.2 (t=102); p<0.05	1.5646	7.1704	3.4143
Savic and Arver, 2011	Lingual Gyrus R (Activation)	0	1	0									32	35	24	24	MtF_vs_FC: Z=5.1 (t=101); p<0.05	9.2685	3.827	2.2447
Savic and Arver, 2011	Cerebellum L (Activation)	0	1	0									32	35	24	24	MtF_vs_FC: Z=4.6 (t=96); p<0.05	6.761	2.7574	1.6577
Savic and Arver, 2011	Thalamus L (Activation)	0	1	0									32	35	24	24	MtF_vs_FC: Z=5.6 (t=106); p<0.05	1.2706	8.8364	1.827
Savic and Arver, 2011	Central Gyrus L (Activation)	0	1	0									32	35	24	24	MtF_vs_FC: Z=3.9 (t=89); p<0.05	1.7308	2.047	1.4634
Savic and Arver, 2011	Central Gyrus L (Activation)	0	1	0									32	35	24	24	MtF_vs_FC: Z=4.1 (t=91); p<0.05	4.9318	7.1834	3.386
Savic and Arver, 2011	Total Brain Tissue (Volume)	1	0	0	32	33	24	24	MtF_vs_MC: F=17.8; p=0.726	9.1068	27.8392	2.9791	32	35	24	24	MtF_vs_FC: F=17.8; p=0.0001	9.1068	27.8392	2.9791
Savic and Arver, 2011	Total Intracranial (TIV)	1	0	0	32	33	24	24	MtF_vs_MC: F=3.7; p=0.029	2.7379	7.7893	0.9624	32	35	24	24	MtF_vs_FC: F=3.7; p=0.029	2.7379	7.7893	0.9624
Savic and Arver, 2011	Total GM (Volume)	1	0	0	32	33	24	24	MtF_vs_MC: F=1.5; p=0.24	1.8991	5.3407	0.6753	32	35	24	24	MtF_vs_FC: F=1.5; p=0.24	1.8991	5.3407	0.6753
Savic and Arver, 2011	Total WM (Volume)	1	0	0	32	33	24	24	MtF_vs_MC: F=1.5; p=0.23	1.8991	5.3407	0.6753	32	35	24	24	MtF_vs_FC: F=1.5; p=0.23	1.8991	5.3407	0.6753
Schöning et al., 2010	Parietal Lobe L (Activation)	0	1	0	37.55	33.09	11	11	MtF_vs_MC: Z=3.35 (t=83.5); p<0.005	1.1129	5.4116	2.289
Schöning et al., 2010	Parietal Lobe L (Activation)	0	1	0	37.55	33.09	11	11	MtF_vs_MC: Z=3.52 (t=85.2); p<0.005	4.1448	1.3681	1.2556
Schöning et al., 2010	Frontal Gyrus L (Activation)	0	1	0	37.55	33.09	11	11	MtF_vs_MC: Z=2.84 (t=78.4); p<0.005	2.1552	3.3481	1.3874
Schöning et al., 2010	Insular Cortex R (Activation)	0	1	0	37.55	33.09	11	11	MtF_vs_MC: Z=3.11 (t=81.1); p<0.005	1.7394	1.461	2.0708
Schöning et al., 2010	Frontal Gyrus L (Activation)	0	1	0	37.55	33.09	11	11	MtF_vs_MC: Z=3.88 (t=88.8); p<0.005	6.709	9.7508	4.6161
Schöning et al., 2010	Frontal Gyrus R (Activation)	0	1	0	37.55	33.09	11	11	MtF_vs_MC: Z=3.41 (t=84.1); p<0.005	1.7703	7.5082	4.1743
Schöning et al., 2010	Frontal Gyrus R (Activation)	0	1	0	37.55	33.09	11	11	MtF_vs_MC: Z=2.81 (t=78.1); p<0.005	1.709	2.8426	1.0275
Schöning et al., 2010	Frontal Gyrus R (Activation)	0	1	0	37.55	33.09	11	11	MtF_vs_MC: Z=3.14 (t=81.4); p<0.005	2.1936	2.7962	1.7208
Schöning et al., 2010	Frontal Gyrus R (Activation)	0	1	0	37.55	33.09	11	11	MtF_vs_MC: Z=2.89 (t=78.9); p<0.005	3.1728	4.3984	2.2887
Schöning et al., 2010	Temporal Gyrus L (Activation)	0	1	0	37.55	33.09	11	11	MtF_vs_MC: Z=3.43 (t=84.3); p<0.005	2.0662	8.3725	5.0991
Schöning et al., 2010	Temporal Gyrus L (Activation)	0	1	0	37.55	33.09	11	11	MtF_vs_MC: Z=3.27 (t=82.7); p<0.005	5.995	3.4976	1.0275
Schöning et al., 2010	Occipital Gyrus L (Activation)	0	1	0	37.55	33.09	11	11	MtF_vs_MC: Z=2.93 (t=79.3); p<0.005	4.3226	5.4707	3.4155
Schöning et al., 2010	Caudate R (Activation)	0	1	0	37.55	33.09	11	11	MtF_vs_MC: Z=2.86 (t=78.6); p<0.005	2.51591	3.7343	1.695
Schöning et al., 2010	Precuneus R (Activation)	0	1	0	37.55	33.09	11	11	MtF_vs_MC: Z=3.05 (t=80.5); p<0.005	1.0935	1.053	1.1356
Schöning et al., 2010	Cerebellum L (Activation)	0	1	0	37.55	33.09	11	11	MtF_vs_MC: Z=3.08 (t=80.8); p<0.005	1.379	1.2402	1.5334
Simon et al., 2013	Occipital Lobe (Activation)	0	1	0																	26.98	25.86	17	18	MtF_&_FtM_vs_MC_&_FC: F=19.86; p<0.001	15.3906	60.0893	3.942
Simon et al., 2013	Temporal Gyrus R (Activation)	0	1	0																	26.98	25.86	17	18	MtF_&_FtM_vs_MC_&_FC: F=21.08; p<0.001	16.7177	65.8769	4.2425
Soleman et al., 2013	Neural Patterns (Activation)	0	1	0	14.25	14.68	6	24	MtF_vs_MC: No Significative Differences [t test]
Soleman et al., 2013	Neural Patterns (Activation)	0	1	0	14.64	14.44	11	26	FtM_vs_FC: No Significative Differences [t test]
Spies et al., 2016	Functional Connectivity Network (Activation)	0	1	0																	28.25	26.73	57	77	MtF_vs_FtM_vs_MC_vs_FC: MtF significantly lower than other groups [F test]
Yokota et al., 2005	Corpus Callosum (Shape)	1	0	0	Non Reported	Non Reported	22	211	MtF_vs_MC: Different Shape				Non Reported	Non Reported	22	211	MtF_vs_FC: Not Different Shape
Yokota et al., 2005		1	0	0	Non Reported	Non Reported	28	211	FtM_vs_FC: Different Shape				Non Reported	Non Reported	28	211	FtM_vs_MC: Not Different Shape
Zubiaurre-Elorza et al., 2013	Cortex (Cth)	1	0	0	25.5	29.2	18	29	MtF_vs_MC: MtF thicker in insular cortex and occipital cortex than MC				25.5	31.09	18	23	MtF_vs_FC: No Significative Differences
Zubiaurre-Elorza et al., 2013	Cortex (Cth)	1	0	0	26.21	31.09	24	23	FtM_vs_FC: No Significative Differences				26.21	29.28	24	29	FtM_vs_MC: FtM thicker in parietal lobe and parieto-temporal region than MC
Zubiaurre-Elorza et al., 2013	Putamen R (Volume)	1	0	0	25.5	29.2	18	29	MtF_vs_MC: F=3.62; P>0.05	2.8165	8.3523	0.9498	25.5	31.09	18	23	MtF_vs_MC: F=3.62; P>0.05	2.9627	9.2928	0.9446
Zubiaurre-Elorza et al., 2013	Putamen R (Volume)	1	0	0	26.21	31.09	24	23	FtM_vs_FC: F=4.11; p=0.03	2.9243	8.4402	1.0132	26.21	29.28	24	29	FtM_vs_FC: F=4.11; p>0.05	2.7584	7.4967	1.0149
t=(Zx10) + 50
F=t square [t and F: ame p]

## Sheet: Table Meta Regression
Region	Study	MRI	fMRI_OR_rs-fMRI_OR_VBM	PET_OR_SPECT	Mean_Age_Trans	Mean_Age_Non-Trans	Trans_N	Non-Trans_N	Trans_vs_Natal _OR	Trans_vs_Natal_CI_High	Trans_vs_Natal_CI_Low	Mean_Age_Trans	Mean_Age_Non-Trans	Trans_N	Non-Trans_N	Trans_vs_Opposite_OR	Trans_vs_Opposite_CI_High	Trans_vs_Opposite_CI_Low	Mean_Age_Trans	Mean_Age _Non-Trans	Trans_N	Non-Trans_N	Trans_vs_Natal_&_Oppisite_OR	Trans_vs_Natal_&_Oppisite_CI_High	Tras_vs_Natal_&_Oppisite_CI_Low
1	6	0	1	0	36	29	12	12	16.5758	86.6983	3.1691
1	6	0	1	0	36	29	12	12	16.5758	86.6983	3.1691
1	12																		30.22	32.97	33	35	4.553	11.1921	1.8522
1	17	1	0	0	23.5	27.6	28	34	1	2.477	0.4037	23.5	28.8	28	34	0.2566	0.6559	0.1004
1	17	1	0	0	23.5	27.6	28	34	1	2.477	0.4037	23.5	28.8	28	34	0.0007	0.0034	0.0001
2	5	0	1	0	24.2	32.1	27	27	3.6758	9.9739	1.3547
3	5	0	1	0								24.2	31	27	27	5.5938	15.5216	2.0159
3	14	0	1	0															25.4	24.4	23	23	2.4838	7.2028	0.8565
3	14	0	1	0															25.4	24.4	23	23	3.2234	9.4469	1.0999
3	14	0	1	0															25.4	24.4	23	23	2.4838	7.2028	0.8565
3	14	0	1	0															25.4	24.4	23	23	3.2234	9.4469	1.0999
3	5	0	1	0	24.2	32.1	27	27	4.8691	13.4027	1.7689
3	18	0	0	1	23.4	23.6	11	9	5.5443	29.8584	1.0295
3	18	0	0	1	23.4	23.6	11	9	5.5443	29.8584	1.0295
3	18	0	0	1	23.4	23.6	11	9	5.5443	29.8584	1.0295
3	5	0	1	0	24.2	32.1	27	27	3.0996	8.3483	1.1508
3	17	0	1	0	23.5	27.6	28	34	3.0845	3.9134	2.4311
3	17	0	/	0								23.5	28.8	28	34	1.2367	7.6484	1.9996
3	22	1	0	0	24.74	31.94	18	19	0.0817	0.3001	0.0222	24.74	33	18	19	16.7998	63.8021	4.4236
4	9	0	1	0	36.38	32.35	16	21	8.6779	31.1586	2.4169
5	10	0	0	1								31.4	29	14	9	103.739	786.989	13.6745
5	4	0	1	0	35.5	32.32	15	21	3.4767	11.9636	1.0103
5	9	0	1	0	36.38	32.35	16	21	8.73	31.3612	2.4302
5	10	0	0	1	31.4	29.8	14	13	195.298	1391.07	27.4187
6	12																		30.22	32.97	33	35	2.9381	7.0933	1.217
6	17	1	0	0	23.5	27.6	28	34	0.6354	1.5794	0.2556	23.5	28.8	28	34	0.2475	0.6336	0.0967
6	25	0	1	0	37.55	33.09	11	11	2.51591	3.7343	1.695
6	17	1	0	0	23.5	27.6	28	34	1	2.477	0.4037	23.5	28.8	28	34	0.3509	0.8855	0.139
7	24	0	1	0								32	35	24	24	1.7308	2.047	1.4634
7	24	0	1	0								32	35	24	24	4.9318	7.1834	3.386
8	8	0	1	0								16.05	16.29	37	52	3.0006	6.5551	1.3735
8	8	0	1	0								16.92	16.42	54	44	2.3574	4.9011	1.1339
8	24	0	1	0								32	35	24	24	6.761	2.7574	1.6577
8	25	0	1	0	37.55	33.09	11	11	1.379	1.2402	1.5334
8	8	1	0	0	16.05	16.42	37	44	3.142	7.0795	1.3945
8	8	1	0	0	16.92	16.29	54	52	1.2129	2.421	0.6076
8	17	1	0	0	23.5	27.6	28	34	2.0662	5.1642	0.8267	23.5	28.8	28	34	0.1265	0.3362	0.0476
8	9	0	1	0								36.38	33.16	16	20	10.8567	40.3747	2.9194
8	8	1	0	0	16.05	16.42	37	44	1.179	2.6066	0.5333
8	8	1	0	0	16.92	16.29	54	52	2.3472	4.7275	1.1654
8	17	1	0	0	23.5	27.6	28	34	1.294	3.2097	0.5217	23.5	28.8	28	34	0.1034	0.2786	0.0384
9	17	1	0	0	23.5	27.6	28	34	6.8862	18.142	2.6138	23.5	28.8	28	34	9.3309	25.0795	3.4716
9	17	1	0	0	23.5	27.6	28	34	5.3507	13.8914	2.061	23.5	28.8	28	34	6.8862	18.142	2.6138
9	17	1	0	0	23.5	27.6	28	34	9.3309	25.0795	3.4716	23.5	28.8	28	34	6.8862	18.142	2.6138
9	17	1	0	0	23.5	27.6	28	34	8.0896	21.5332	3.0391	23.5	28.8	28	34	6.8862	18.142	2.6138
9	17	1	0	0	23.5	27.6	28	34	6.8862	18.142	2.6138	23.5	28.8	28	34	8.0896	21.5332	3.0391
9	17	1	0	0	23.5	27.6	28	34	8.0896	21.5332	3.0391	23.5	28.8	28	34	6.8862	18.142	2.6138
9	17	1	0	0	23.5	27.6	28	34	6.8862	18.142	2.6138	23.5	28.8	28	34	6.8862	18.142	2.6138
9	17	1	0	0								23.5	28.8	28	34	5.4942	14.2848	2.1132
9	17	1	0	0								23.5	28.8	28	34	6.2584	16.3933	2.3893
9	17	1	0	0								23.5	28.8	28	34	6.8862	18.142	2.6138
10	11	1	0	0								30.86	25.96	21	23	3.0186	9.0459	1.0073
10	11	1	0	0								25.91	25.45	23	22	2.9767	8.7992	1.007
10	22	1	0	0	24.74	31.94	18	19	0.861	2.7739	0.2673	24.74	33	18	19	2.9184	9.6364	0.8839
11	22	1	0	0	24.74	31.94	18	19	0.2043	0.6945	0.0601	24.74	33	18	19	5.4387	18.6347	1.5873
11	11	1	0	0	30.86	25.45	21	22	1	2.9586	0.338	30.86	25.96	21	23	1	2.9241	0.342
11	11	1	0	0	25.91	25.96	23	23	1	2.8536	0.3504	25.91	25.45	23	22	1	2.8862	0.3465
11	11	1	0	0	30.86	25.45	21	22	1.8304	5.4564	0.614	30.86	25.96	21	23	0.2168	0.6642	0.0708
11	11	1	0	0	25.91	25.96	23	23	0.4038	1.171	0.1392	25.91	25.45	23	22	2.781	8.199	0.9433
11	11	1	0	0	30.86	25.45	21	22	0.4893	1.4628	0.1637	30.86	25.96	21	23	1	2.9241	0.342
11	11	1	0	0	25.91	25.96	23	23	1	2.8536	0.3504	25.91	25.45	23	22	0.3965	1.1636	0.1351
11	21	1	0	0	28.24	31.22	18	19	9.457	33.8888	2.6391	28.24	33	18	24	0.0874	0.2973	0.0257
11	11	1	0	0	30.86	25.45	21	22	3.351	10.2091	1.0999	30.86	25.96	21	23	0.7179	2.1043	0.2449
11	11	1	0	0	25.91	25.96	23	23	0.5987	1.7168	0.2088	25.91	25.45	23	22	6.1337	18.8777	1.9929
12	9	0	1	0	36.38	32.35	16	21	14.389	54.233	3.8177
12	9	0	1	0								36.38	33.16	16	20	18.3213	71.9965	1.0104.66232
12	17	0	1	0								23.5	28.8	28	34	2.4058	2.4	1.02
13	11	1	0	0	30.86	25.45	21	22	0.4038	1.2148	0.1342	30.86	25.96	21	23	0.356	1.0635	0.1191
13	11	1	0	0	25.91	25.96	23	23	1	2.8536	0.3504	25.91	25.45	23	22	1	2.8862	0.3465
13	11	1	0	0	30.86	25.45	21	22	0.743	2.202	0.2507	30.86	25.96	21	23	0.3749	1.1176	0.1258
13	11	1	0	0	25.91	25.96	23	23	0.5185	1.4921	0.1802	25.91	25.45	23	22	1	2.8862	0.3465
14	22	1	0	0	24.74	31.94	18	19	0.1343	0.4714	0.0383	24.74	33	18	19	10.0239	36.1163	2.7821
14	11	1	0	0	30.86	25.45	21	22	0.4596	1.3764	0.1535	30.86	25.96	21	23	0.3547	1.0599	0.1187
14	11	1	0	0	25.91	25.96	23	23	1.7445	5.0081	0.6077	25.91	25.45	23	22	2.3075	6.7553	0.7882
14	21	1	0	0	28.24	31.22	18	19	5.9195	20.4069	1.7171	28.24	33	18	24	0.3254	1.0116	0.1047
14	11	1	0	0	30.86	25.45	21	22	3.7093	11.3583	1.2113	30.86	25.96	21	23	4.2675	13.0162	1.3992
14	11	1	0	0	25.91	25.96	23	23	0.4488	1.2969	0.1553	25.91	25.45	23	22	0.4894	1.4276	0.1678
15	8	1	0	0	16.05	16.42	37	44	1.0979	2.4266	0.4967
15	8	1	0	0	16.92	16.29	54	52	2.2916	4.6132	1.1384
15	3	0	1	0	16.1	16.3	21	21	3.4173	10.559	1.106
15	8	0	1	0								16.05	16.29	37	52	3.7758	8.3121	1.7151
16	17	0	1	0	23.5	27.6	28	34	40.571	123.953	13.2792
16	17	0	1	0								23.5	28.8	28	34	1.2221	1.1321	1.3193
16	25	0	1	0	37.55	33.09	11	11	2.1552	3.3481	1.3874
16	25	0	1	0	37.55	33.09	11	11	6.709	9.7508	4.6161
16	17	0	1	0	23.5	27.6	28	34	16.0754	6.3445	5.7371
16	17	0	1	0								23.5	28.8	28	34	410.535	1655.87	101.782
16	25	0	1	0	37.55	33.09	11	11	1.7703	7.5082	4.1743
16	25	0	1	0	37.55	33.09	11	11	1.709	2.8426	1.0275
16	25	0	1	0	37.55	33.09	11	11	2.1936	2.7962	1.7208
16	25	0	1	0	37.55	33.09	11	11	3.1728	4.3984	2.2887
17	24	0	1	0	32	33	24	24	2.8691	8.1798	1.0064
18	8	0	1	0								16.92	16.42	54	44	2.4467	5.0912	1.1758
18	17	0	1	0	23.5	27.6	28	34	7.8772	3.525	1.7603
18	17	0	1	0								23.5	28.8	28	34	7.7846	5.2197	1.1609
18	17	0	1	0	23.5	27.6	28	34	1.2367	7.6484	1.9996
18	17	0	1	0								23.5	28.8	28	34	7.8772	3.525	1.7603
19	17	1	0	0	23.5	27.6	28	34	6.8862	18.142	2.6138	23.5	28.8	28	34	12.4568	34.202	4.5369
19	17	1	0	0	23.5	27.6	28	34	8.0896	21.5332	3.0391	23.5	28.8	28	34	9.3309	25.0795	3.4716
19	17	1	0	0	23.5	27.6	28	34	5.3507	13.8914	2.061	23.5	28.8	28	34	9.3309	25.0795	3.4716
19	17	1	0	0								23.5	28.8	28	34	8.0896	21.5332	3.0391
19	17	1	0	0								23.5	28.8	28	34	8.0896	21.5332	3.0391
19	17	1	0	0								23.5	28.8	28	34	6.8862	18.142	2.6138
19	17	1	0	0								23.5	28.8	28	34	5.3507	13.8914	2.061
19	17	1	0	0								23.5	28.8	28	34	4.9609	12.8276	1.9186
19	17	1	0	0								23.5	28.8	28	34	3.854	9.8443	1.5088
19	22	1	0	0	24.74	31.94	18	19	1.2586	4.057	0.3904	24.74	33	18	19	5.655	19.4255	1.6462
20	17	0	1	0								23.5	28.8	28	34	7.7846	5.2197	1.1609
20	17	0	1	0								23.5	28.8	28	34	7.7846	5.2197	1.1609
21	12																		30.22	32.97	33	35	2.6227	6.3084	1.0904
21	17	1	0	0	23.5	27.6	28	34	0.6354	1.5794	0.2556	23.5	28.8	28	34	0.163	0.4266	0.0623
21	17	1	0	0	23.5	27.6	28	34	1	2.477	0.4037	23.5	28.8	28	34	0.2566	0.6559	0.1004
22	1	0	0	1	32	26	12	12	1.9933	2.139	1.8575	32	33	12	12	2.162	1.24	3.7694
22	2	0	1	0	10.4	9.5	19	20
22	2	0	1	0	9.6	9.7	17	19
22	2	0	1	0								10.4	9.7	19	19	4.6549	15.5183	1.3963
22	2	0	1	0								9.6	9.5	17	20
22	13	1	0	0															27.24	26.68	25	25	8.1737	24.2248	2.7579
22	8	1	0	0	16.05	16.42	37	44	2.0673	4.6046	0.9281
22	8	1	0	0	16.92	16.29	54	52	1.046	2.087	0.5243
22	20	1	0	0															26.29	24.2	14	39
22	17	0	1	0								23.5	28.8	28	34	1.2514	5.1649	3.032
23	4	0	1	0								35.5	32.5	15	20	3.5269	12.3055	1.0108
24	4	0	1	0	35.5	32.32	15	21	3.4767	11.9636	1.0103
25	9	0	1	0	36.38	32.35	16	21	9.5553	34.5974	2.639
25	12	0	0	1															30.22	32.97	33	35	2.8816	6.9524	1.1944
25	6	0	1	0	36	29	12	12	16.5758	86.6983	3.1691
25	6	0	1	0	36	29	12	12	16.5758	86.6983	3.1691
25	17	0	1	0								23.5	28.8	28	34	2.4058	2.4	1.02
25	24	0	1	0	32	33	24	24	2.8691	8.1798	1.0064
25	24	0	1	0								32	35	24	24	7.5265	4.7158	1.2012
25	25	0	1	0	37.55	33.09	11	11	1.7394	1.461	2.0708
25	18	0	0	1	23.4	23.6	11	9	5.5443	29.8584	1.0295
26	9	0	1	0	36.38	32.35	16	21	16.3252	62.3816	4.2723
26	9	0	1	0	36.38	32.35	16	21	11.2415	41.3435	3.0566
26	23	0	1	0	22	21	1	25				22	21	1	25
26	24	0	1	0								32	35	24	24	9.2685	3.827	2.2447
27	9	0	1	0								36.38	33.16	16	20	12.4117	46.7804	3.2931
27	9	0	1	0								36.38	33.16	16	20	17.0299	66.366	4.37
28	4	0	1	0								35.5	32.5	15	20	3.5269	12.3055	1.0108
28	10	0	0	/	31.4	29.8	14	13	40.5563	219.387	7.4973
29	5	0	1	0	24.2	32.1	27	27	4.6515	12.7718	1.6941
29	5	0	1	0	24.2	32.1	27	27	4.9861	13.7432	1.809
29	5	0	1	0	24.2	32.1	27	27	4.4236	12.1135	1.6154
29	5	0	1	0	24.2	32.1	27	27	4.6515	12.7718	1.6941
29	5	0	1	0								24.2	31	27	27	2.9301	7.8742	1.0903
30	25	0	1	0	37.55	33.09	11	11	4.3226	5.4707	3.4155
31	26	0	1	0															26.98	25.86	17	18	15.3906	60.0893	3.942
32	6	0	1	0	36	29	12	12	16.5758	86.6983	3.1691
32	6	0	1	0	36	29	12	12	16.5758	86.6983	3.1691
33	17	1	0	0	23.5	27.6	28	34	3.0472	7.7107	1.2042	23.5	28.8	28	34	0.4582	1.1468	0.1831
33	17	1	0	0	23.5	27.6	28	34	1	2.477	0.4037	23.5	28.8	28	34	0.163	0.4266	0.0623
34	17	0	1	0								23.5	28.8	28	34	7.8772	3.525	1.7603
35	25	0	1	0	37.55	33.09	11	11	1.1129	5.4116	2.289
35	25	0	1	0	37.55	33.09	11	11	4.1448	1.3681	1.2556
36	4	0	1	0								35.5	32.5	15	20	3.5269	12.3055	1.0108
36	5	0	1	0								24.2	31	27	27	5.5938	15.5216	2.0159
37	9	0	1	0								36.38	33.16	16	20	8.1574	29.5507	2.2518
38	5	0	1	0								24.2	31	27	27	5.5938	15.5216	2.0159
38	9	0	1	0								36.38	33.16	16	20	9.6721	35.5718	2.6299
38	17	0	1	0	23.5	27.6	28	34	7.7846	5.2197	1.1609
38	17	0	1	0								23.5	28.8	28	34	7.5147	6.3452	3.3396
38	5	0	1	0	24.2	32.1	27	27	4.4236	12.1135	1.6154
38	17	0	1	0	23.5	27.6	28	34	4.9	6.7408	3.5621
38	25	0	1	0	37.55	33.09	11	11	1.0935	1.053	1.1356
39	4	0	1	0								35.5	32.5	15	20	3.5269	12.3055	1.0108
39	4	0	1	0								35.5	32.5	15	20	3.5269	12.3055	1.0108
39	5	0	1	0	24.2	32.1	27	27	2.9301	7.8742	1.0903
40	12																		30.22	32.97	33	35	3.5901	8.733	1.4759
40	17	1	0	0	23.5	27.6	28	34	3.6764	9.3726	1.4421	23.5	28.8	28	34	0.556	1.3859	0.2231
40	17	1	0	0	23.5	27.6	28	34	1.3848	3.4374	0.5579	23.5	28.8	28	34	0.4841	1.2099	0.1937
40	30	1	0	0	25.5	29.2	18	29	2.8165	8.3523	0.9498	25.5	31.09	18	23	2.9627	9.2928	0.9446
40	30	1	0	0	26.21	31.09	24	23	2.9243	8.4402	1.0132	26.21	29.28	24	29	2.7584	7.4967	1.0149
41	21	1	0	0	28.24	31.22	18	19	10.6596	38.634	2.9411	28.24	33	18	24	0.1969	0.6293	0.0616
41	21	1	0	0	28.24	31.22	18	19	88.5628	418.447	18.744	28.24	33	18	24	1	3.0293	0.3301
41	22	1	0	0	24.74	31.94	18	19	0.17	0.5858	0.0493	24.74	33	18	19	9.9641	35.883	2.7669
42	7	1	0	0	30.9	25.6	21	25	5.0774	15.3021	1.6847	30.9	25.3	21	25	3.712	10.9949	1.2532
42	7	1	0	0	26.9	25.3	23	25	1.4955	4.1905	0.5337	26.9	25.6	23	25	1.1777	3.292	0.4214
42	7	1	0	0	30.9	25.6	21	25	4.2398	12.646	1.4215	30.9	25.3	21	25	3.4881	10.3016	1.181
42	7	1	0	0	26.9	25.3	23	25	1	2.7934	0.358	26.9	25.6	23	25	1.4112	3.9518	0.504
42	7	1	0	0	30.9	25.6	21	25	1.0684	3.0599	0.3731	30.9	25.3	21	25	1.2337	3.5375	0.4303
42	7	1	0	0	26.9	25.3	23	25	0.3014	0.8651	0.105	26.9	25.6	23	25	0.2814	0.8107	0.0977
43	7	1	0	0	30.9	25.6	21	25	3.3638	9.9172	1.141	30.9	25.3	21	25	3.782	11.2153	1.2753
43	7	1	0	0	26.9	25.3	23	25	1	2.7934	0.358	26.9	25.6	23	25	1	2.7934	0.358
44	7	1	0	0	30.9	25.6	21	25	4.9636	14.942	1.6489	30.9	25.3	21	25	3.362	9.9118	1.1403
44	7	1	0	0	26.9	25.3	23	25	1.3218	3.6967	0.4726	26.9	25.6	23	25	1.8307	5.1486	0.651
44	7	1	0	0	30.9	25.6	21	25	0.2589	0.7685	0.0872	30.9	25.3	21	25	0.412	1.1983	0.1416
45	7	1	0	0	30.9	25.6	21	25	0.2123	0.6374	0.0707	30.9	25.3	21	25	0.1977	0.5959	0.0656
45	7	1	0	0	26.9	25.3	23	25	0.5909	1.6596	0.2104	26.9	25.6	23	25	0.5076	1.4302	0.1802
45	7	1	0	0	26.9	25.3	23	25	0.3855	1.0961	0.1356	26.9	25.6	23	25	6.395	19.0634	2.1453
46	7	1	0	0	30.9	25.6	21	25	2.8572	8.3645	0.976	30.9	25.3	21	25	2.1495	6.2299	0.7416
46	7	1	0	0	26.9	25.3	23	25	0.5835	1.639	0.2077	26.9	25.6	23	25	0.7209	2.0176	0.2576
46	7	1	0	0	30.9	25.6	21	25	1.8874	5.4507	0.6535	30.9	25.3	21	25	1.7707	5.1044	0.6142
46	7	1	0	0	26.9	25.3	23	25	0.2348	0.6824	0.0808	26.9	25.6	23	25	0.1782	0.5267	0.0603
47	9	0	1	0								36.38	33.16	16	20	9.8491	36.2932	2.6728
48	17	1	0	0								23.5	28.8	28	34	8.0896	21.5332	3.0391
48	17	1	0	0								23.5	28.8	28	34	6.8862	18.142	2.6138
48	17	1	0	0								23.5	28.8	28	34	9.3309	25.0795	3.4716
48	17	1	0	0								23.5	28.8	28	34	6.8862	18.142	2.6138
49	25	0	1	0	37.55	33.09	11	11	2.0662	8.3725	5.0991
49	25	0	1	0	37.55	33.09	11	11	5.995	3.4976	1.0275
49	24	0	1	0	32	33	24	24	2.8691	8.1798	1.0064
49	24	0	1	0								32	35	24	24	1.5646	7.1704	3.4143
49	26	0	1	0															26.98	25.86	17	18	16.7177	65.8769	4.2425
50	6	0	1	0	36	29	12	12	16.5758	86.6983	3.1691
50	9	0	1	0								36.38	33.16	16	20	8.9903	32.8559	2.46
50	24	0	1	0								32	35	24	24	1.2706	8.8364	1.827
50	17	1	0	0	23.5	27.6	28	34	0.771	1.9124	0.3108	23.5	28.8	28	34	0.2099	0.5416	0.0813
50	17	0	1	0	23.5	27.6	28	34	1.2221	1.1321	1.3193
50	17	0	1	0								23.5	28.8	28	34	2.4058	2.4	1.02
50	24	0	1	0	32	33	24	24	2.8691	8.1798	1.0064
50	17	1	0	0	23.5	27.6	28	34	1.353	3.3585	0.5451	23.5	28.8	28	34	0.163	0.4266	0.0623
51	24	1	0	0	32	33	24	24	9.1068	27.8392	2.9791	32	35	24	24	9.1068	27.8392	2.9791
52	11	1	0	0								30.86	25.96	21	23	3.0186	9.0459	1.0073
52	11	1	0	0								25.91	25.45	23	22	2.9767	8.7992	1.007
52	24	1	0	0	32	33	24	24	1.8991	5.3407	0.6753	32	35	24	24	1.8991	5.3407	0.6753
53	24	1	0	0	32	33	24	24	2.7379	7.7893	0.9624	32	35	24	24	2.7379	7.7893	0.9624
53	17	1	0	0	23.5	27.6	28	34	0.7827	1.9414	0.3155	23.5	28.8	28	34	0.0385	0.1125	0.0132
53	22	1	0	0	24.74	31.94	18	19	0.982	3.1621	0.305	24.74	33	18	19	5.5806	19.1503	1.6263
54	24	1	0	0	32	33	24	24	1.8991	5.3407	0.6753	32	35	24	24	1.8991	5.3407	0.6753
55	22	1	0	0	24.74	31.94	18	19	0.7639	2.4636	0.2368	24.74	33	18	19	6.2019	21.4571	1.7926
Legenda: 1=Amygdala; 2=Anterior Lingual Gyrus: 3= ACC; 4=Area Triangularis; 5=Calcarine Gyrus; 6=Caudate; 7=Central Gyrus; 8=Cerebellum; 9=Cth; 10=CSF; 11=CST; 12=Cuneus; 13=Forceps Major; 14=Forceps Minor; 15=Frontal Cortex; 16=Frontal Gyrus; 17=Frontal WM; 18=Fusiform; 19=GM; 20=Gyrus; 21=Hippocampus;22=Hypothalamus; 23=Inferior Paretal Gyrus; 24=Inferior Temporal Gyrus; 25=Insula; 26=Lingual G…	Legenda: 1=Berglund et al., 2008; 2=Burke et al., 2014: 3=Burke et al., 2016; 4=Clemens t al. 2017; 5=Feusner et al., 2017; 6=Gizewski et al., 2009; 7=Hahn et al., 2015; 8=Hoekzema et al., 2015; 9=Junger et al., 2014; 10=Kranz et al., 2014a; 11=Kranz et al., 2014b; 12=Kranz et al., 2015; 13=Kranz et al., 2018; 14=Ku et al., 2013; 15=Lin et al., 2014; 16=Luders et al., 2009; 17=Manzuri et al., 201…
