# Supplementary material for: Structural, Functional, and Metabolic Brain Differences as a Function of Gender Identity or Sexual Orientation: A Systematic Review of the Human Neuroimaging Literature
Source: Arch Sex Behav. 2021 May 6;50(8):3329–52. doi: 10.1007/s10508-021-02005-9 (PMC8604863; doi:10.1007/s10508-021-02005-9)
Supplement: Supplementary file 3 — (XLSX 63 KB) [file 10508_2021_2005_MOESM3_ESM.xlsx]

## Sheet: Data Forest Plot
Study	Region	MRI	fMRI_OR_rs-fMRI_OR_VBM	PET	Ho_N	He_N	Data_Available	Ho_vs_Natal_OR	Ho_vs_Natal_CI_High	Ho_vs_Natal_CI_Low	Ho_N	He_N	Data_Available	Ho_vs_Opposite_OR	Ho_vs_Opposite_CI_High	Ho_vs_Opposite_CI_Low
Abé et al., 2014	Middle Temporal Cortex L (Cth)	1	0	0	19	21	HoM_vs_HeM: p>0.05; ES=0.20				19	21	HoM_vs_HeW: p=0.001; ES=1.13	7.7507	26.037	2.3072
Abé et al., 2014	Superior Temporal Cortex L (Cth)	1	0	0	19	21	HoM_vs_HeM: p>0.05; ES=0.17				19	21	HoM_vs_HeW: p=0.038; ES=0.67	3.4372	10.9386	1.08
Abé et al., 2014	Inferior Temporal Cortex R (Cth)	1	0	0	19	21	HoM_vs_HeM: p=0.009; ES=0.86	4.8602	15.7809	1.4969	19	21	HoM_vs_HeW: p=0.096; ES=0.54	2.6649	8.382	0.8473
Abé et al., 2014	Lateral Orbitofrontal Cortex R (Cth)	1	0	0	19	21	HoM_vs_HeM: p=0.006; ES=0.92	5.3207	17.3795	1.6289	19	21	HoM_vs_HeW: p>0.05; ES=0.06
Abé et al., 2014	Pars Triangularis Cortex R (Cth)	1	0	0	19	21	HoM_vs_HeM: p=0.002; ES=1.01	6.7269	22.3474	2.0249	19	21	HoM_vs_HeW: p=0.009; ES=0.85	4.8602	15.7809	1.4969
Abé et al., 2014	Lingual Cortex R (Cth)	1	0	0	19	21	HoM_vs_HeM: p<0.001; ES=1.76	7.7507	26.037	2.3072	19	21	HoM_vs_HeW: p>0.05; ES=0.17
Abé et al., 2014	Cuneus Cortex R (Cth)	1	0	0	19	21	HoM_vs_HeM: p=0.001; ES=1.14	7.7507	26.037	2.3072	19	21	HoM_vs_HeW: p>0.05; ES=0.20
Abé et al., 2014	Pericalcarine Cortex R (Cth)	1	0	0	19	21	HoM_vs_HeM: p<0.001; ES=1.52	7.7507	26.037	2.3072	19	21	HoM_vs_HeW: p=0.05; ES=0.44	3.1984	10.1422	1.0086
Abé et al., 2014	Amygdala L (Volume)	1	0	0	19	21	HoM_vs_HeM: p>0.05; ES=0.17				19	21	HoM_vs_HeW: p<0.001; ES=1.23	7.7507	26.037	2.3072
Abé et al., 2014	Putament L (Volume)	1	0	0	19	21	HoM_vs_HeM: p>0.05; ES=0.06				19	21	HoM_vs_HeW: p=0.001; ES=1.10	7.7507	26.037	2.3072
Abé et al., 2014	Thalamus L (Volume)	1	0	0	19	21	HoM_vs_HeM: p<0.001; ES=1.61	7.7507	26.037	2.3072	19	21	HoM_vs_HeW: p>0.05; ES=0.39
Abé et al., 2014	Hippocampus L (Volume)	1	0	0	19	21	HoM_vs_HeM: p>0.05; ES=0.57				19	21	HoM_vs_HeW: p>0.05; ES=0.19
Abé et al., 2014	Cerebellum L (Volume)	1	0	0	19	21	HoM_vs_HeM: p>0.05; ES=0.01				19	21	HoM_vs_HeW: p<0.001; ES=1.70	7.7507	26.037	2.3072
Abé et al., 2014	Amygdala R (Volume)	1	0	0	19	21	HoM_vs_HeM: p>0.05; ES=0.11				19	21	HoM_vs_HeW: p=0.003; ES=0.98	3.6505	11.6543	1.1435
Abé et al., 2014	Putament R (Volume)	1	0	0	19	21	HoM_vs_HeM: p>0.05; ES=0.51				19	21	HoM_vs_HeW: p=0.013; ES=0.81	4.4671	14.4277	1.3831
Abé et al., 2014	Thalamus R (Volume)	1	0	0	19	21	HoM_vs_HeM: p<0.001; ES=1.91	7.7507	26.037	2.3072	19	21	HoM_vs_HeW: p>0.05; ES=0.40
Abé et al., 2014	Hippocampus R (Volume)	1	0	0	19	21	HoM_vs_HeM: p>0.05; ES=0.06				19	21	HoM_vs_HeW: p=0.037; ES=0.67	3.461	11.0182	1.0871
Abé et al., 2014	Cerebellum R (Volume)	1	0	0	19	21	HoM_vs_HeM: p>0.05; ES=0.09				19	21	HoM_vs_HeW: p<0.001; ES=1.48	7.7507	26.037	2.3072
Berglund et al., 2006	Amygdala, Piriform Cortex and Insular Cortex L (Activation)	0	0	1	12	12	HoW_vs_HeW: Z=4.2 (t=92); p<0.05	3.8541	9.5367	1.5576	12	12
Berglund et al., 2006	Amygdala, Piriform Cortex and Insular Cortex L (Activation)	0	0	1	12	12	HoW_vs_HeW: Z=4.2 (t=92); p<0.05	3.8541	9.5367	1.5576	12	12
Berglund et al., 2006	Amygdala, Piriform Cortex and Anterior Hypothalamus R (Activation)	0	0	1	12	12					12	12	HoW_vs_HeM: Z=4.4 (t=94); p<0.05	1.6947	6.3682	4.5102
Berglund et al., 2006	Amygdala, Piriform Cortex and Anterior Hypothalamus R (Activation)	0	0	1	12	12					12	12	HoW_vs_HeM: Z=4.4 (t=94); p=0.06	1.6947	6.3682	4.5102
Berglund et al., 2006	Piriform Cortex and Insular Cortex R (Activation)	0	0	1	12	12	HoW_vs_HeW: Z=4.4 (t=94); p<0.05	1.6947	6.3682	4.5102	12	12	HoW_vs_HeM: Z=4.3 (t=93); p<0.05	8.0827	2.6508	2.4645
Berglund et al., 2006	Amygdala, Piriform Cortex and Insular Cortex R (Activation)	0	0	1	12	12					12	12	HoW_vs_HeM: Z=4.7 (t=97); p<0.05	1.5628	2.2222	1.099
Berglund et al., 2006	Amygdala and Piriform Cortex L (Activation)	0	0	1	12	12	HoW_vs_HeW: Z=4.5 (t=95); p<0.05	3.5541	7.6751	1.6458	12	12	HoW_vs_HeM: Z=3.9 (t=89); p<0.05	4.1803	5.5275	3.1614
Berglund et al., 2006	Amygdala, Piriform Cortex, Insular Cortex and Anterior Cingulate Cortex R (Activation)	0	0	1	12	12	HoW_vs_HeW: Z=5.2 (t=102); p<0.05	6.3359	3.1688	1.2668	12	12	HoW_vs_HeM: Z=5.6 (t=106); p<0.05	1.225	5.6515	2.6555
Berglund et al., 2006	Inferior Frontal Gyrus L (Activation)	0	0	1	12	12	HoW_vs_HeW: Z=4.8 (t=98); p<0.05	3.2768	3.7808	2.84	12	12
Berglund et al., 2006	Amygdala, Piriform Cortex, Insular Cortex and Anterior Cingulate Cortex L (Activation)	0	0	1	12	12	HoW_vs_HeW: Z=5.3 (t=103); p<0.05	1.3287	5.3921	3.2742	12	12	HoW_vs_HeM: Z=5.1 (t=101); p<0.05	3.0217	4.9023	1.8626
Hu et al., 2013	Rectal Gyrus L (Activation)	0	1	0	26	26	HoM_vs_HeM: t=3.70; p<0.05	6.4322	18.3548	2.2541
Hu et al., 2013	Midbrain L (Activation)	0	1	0	26	26	HoM_vs_HeM: t=3.37; p<0.05	5.4486	15.3887	1.9292
Hu et al., 2013	Midbrain R (Activation)	0	1	0	26	26	HoM_vs_HeM: t=3.18; p<0.05	4.9519	13.9092	1.763
Hu et al., 2013	Temporal Lobe L (Activation)	0	1	0	26	26	HoM_vs_HeM: t=4.28; p<0.05	8.612	25.0936	2.9556
Hu et al., 2013	Extra-Nuclear WM R (Activation)	0	1	0	26	26	HoM_vs_HeM: t=2.96; p<0.05	4.4332	12.3762	1.588
Hu et al., 2013	Inferior Occipital Gyrus L (Activation)	0	1	0	26	26	HoM_vs_HeM: t=-3.72; p<0.05	0.1539	0.4398	0.0539
Hu et al., 2013	Middle Occipital Gyrus R (Activation)	0	1	0	26	26	HoM_vs_HeM: t=-3.31; p<0.05	0.1892	0.5333	0.0671
Hu et al., 2013	Cuneus L (Activation)	0	1	0	26	26	HoM_vs_HeM: t=-3.43; p<0.05	0.1781	0.5039	0.0629
Hu et al., 2013	Superior Occipital Gyrus R (Activation)	0	1	0	26	26	HoM_vs_HeM: t=-3.81; p<0.05	0.1471	0.4215	0.0513
Hu et al., 2013	Precuneus R (Activation)	0	1	0	26	26	HoM_vs_HeM: t=-3.44; p<0.05	0.1772	0.5017	0.0626
Hu et al., 2013	Precuneus R (Activation)	0	1	0	26	26	HoM_vs_HeM: t=-3.75; p<0.05	0.1516	0.4334	0.053
Hu et al., 2013	Middle Temporal Gyrus L (Functional Connectivity)	0	1	0	26	26	HoM_vs_HeM: t=-4.45; p<0.05	0.1066	0.3127	0.0364
Hu et al., 2013	Supra Marginal Gyrus L (Functional Connectivity)	0	1	0	26	26	HoM_vs_HeM: t=-3.86; p<0.05	0.1434	0.4115	0.05
Hu et al., 2013	Inferior Occipital Gyrus L (Functional Connectivity)	0	1	0	26	26	HoM_vs_HeM: t=-3.75; p<0.05	0.1516	0.4334	0.053
Hu et al., 2013	Cuneus R (Functional Connectivity)	0	1	0	26	26	HoM_vs_HeM: t=-3.22; p<0.05	0.1979	0.5566	0.07
Hu et al., 2014	Anterior Cerebellum Lobe R (Activation)	0	1	0	26	26	HoM_vs_HeM: t=4.344; p<0.01	8.893	25.9736	3.0449
Hu et al., 2014	Middle Frontal Gyrus R (Activation)	0	1	0	26	26	HoM_vs_HeM: t=4.078; p<0.01	7.7788	22.4918	2.6903
Hu et al., 2014	Postcentral Gyrus L (Activation)	0	1	0	26	26	HoM_vs_HeM: t=-3.498; p<0.01	0.1721	0.4881	0.0607
Hu et al., 2014	Lingual Gyrus L (Activation)	0	1	0	26	26	HoM_vs_HeM: t=-3.596; p<0.01	0.1638	0.466	0.0576
Hu et al., 2014	Lingual Gyrus L (Activation)	0	1	0	26	26	HoM_vs_HeM: t=-3.710; p<0.01	0.1547	0.4417	0.0542
Hu et al., 2014	Pallidum R (Activation)	0	1	0	26	26	HoM_vs_HeM: t=-3.721; p<0.01	0.1538	0.4395	0.0538
Hu et al., 2014	Postcentral Gyrus R (Activation)	0	1	0	26	26	HoM_vs_HeM: t=-3.814; p<0.01	0.1468	0.4207	0.0512
Hu et al., 2014	Inferior Parietal Gyrus L (Activation)	0	1	0	26	26	HoM_vs_HeM: t=3.911; p<0.01	0.1398	0.4019	0.0486
Hu et al., 2014	Superior Temporal Gyrus R (Activation)	0	1	0	26	26	HoM_vs_HeM: t=-4.511; p<0.01	0.1034	0.3039	0.0352
Hu et al., 2014	Cuneus L (Activation)	0	1	0	26	26	HoM_vs_HeM: t=-4.596; p<0.01	0.0991	0.292	0.0336
Hu et al., 2014	Inferior Frontal Gyrus L (Activation)	0	1	0	26	26	HoM_vs_HeM: t=-4.962; p<0.01	0.0824	0.2466	0.0275
Hu et al., 2014	Precuneus R (Activation)	0	1	0	26	26	HoM_vs_HeM: t=-4.228; p<0.01	0.1192	0.3465	0.041
Hu et al., 2014	Anterior Cingulate Cortex L (Activation)	0	1	0	26	26	HoM_vs_HeM: t=-3.469; p<0.01	0.1746	0.4947	0.0616
Hu et al., 2014	Cuneus L (Activation)	0	1	0	26	26	HoM_vs_HeM: t=-3.431; p<0.01	0.178	0.5036	0.0629
Hu et al., 2014	Putamen R (Activation)	0	1	0	26	26	HoM_vs_HeM: t=-3.393; p<0.01	0.1814	0.5128	0.0642
Hu et al., 2014	Middle Temporal Gyrus R (Activation)	0	1	0	26	26	HoM_vs_HeM: t=-4.241; p<0.01	0.1184	0.3445	0.0407
Hu et al., 2014	Lingual Gyrus L (Activation)	0	1	0	26	26	HoM_vs_HeM: t=-5.327; p<0.01	0.0686	0.2086	0.0225
Hu et al., 2014	Rectus Gyrus L (Activation)	0	1	0	26	26	HoM_vs_HeM: t=-3.692; p<0.01	0.1561	0.4454	0.0547
Hu et al., 2014	Middle Temporal Gyrus R (Activation)	0	1	0	26	26	HoM_vs_HeM: t=-3.533; p<0.01	0.1691	0.4802	0.0595
Hu et al., 2014	Paracentral Lobule R (Activation)	0	1	0	26	26	HoM_vs_HeM: t=-3.574; p<0.01	0.1657	0.471	0.0583
Hu et al., 2014	Superior Parietal Gyrus L (Activation)	0	1	0	26	26	HoM_vs_HeM: t=-3.58; p<0.01	0.1651	0.4696	0.0581
Hu et al., 2014	Postcentral Gyrus L (Activation)	0	1	0	26	26	HoM_vs_HeM: t=-3.841; p<0.01	0.1448	0.4153	0.0505
Hu et al., 2014	Postcentral Gyrus R (Activation)	0	1	0	26	26	HoM_vs_HeM: t=-3.494; p<0.01	0.1724	0.4891	0.0608
Hu et al., 2014	Middle Cingulate Cortex L (Activation)	0	1	0	26	26	HoM_vs_HeM: t=-3.263; p<0.01	0.1937	0.5454	0.0688
Hu et al., 2014	Inferior Parietal Gyrus L (Activation)	0	1	0	26	26	HoM_vs_HeM: t=-3.188; p<0.01	0.2011	0.565	0.0716
Hu et al., 2014	Postcentral Gyrus R (Activation)	0	1	0	26	26	HoM_vs_HeM: t=-4.632; p<0.01	0.0973	0.2873	0.0329
Hu et al., 2011	Subcallosum Gyus R (Activation)	0	1	0	14	14	HoM_vs_HeM: Z=3.68 (t=86.8); p<0.001	6.9673	4.3328	1.1203
Hu et al., 2011	Cerebellum L (Activation)	0	1	0	14	14	HoM_vs_HeM: Z=3.66 (t=86.6); p<0.001	6.0745	3.6448	1.0124
Hu et al., 2011	Anterior Cingulate R (Activation)	0	1	0	14	14	HoM_vs_HeM: Z=3.61 (t=86.1); p<0.001	4.3115	7.8581	2.3656
Hu et al., 2011	Corpus Callosum R (Activation)	0	1	0	14	14	HoM_vs_HeM: Z=3.38 (t=83.8); p<0.001	8.9097	3.2397	2.4502
Hu et al., 2011	Posterior Cingulate R (Activation)	0	1	0	14	14	HoM_vs_HeM: Z=3.25 (t=82.5); p<0.001	3.6547	1.2681	1.0532
Hu et al., 2011	Pons L (Activation)	0	1	0	14	14	HoM_vs_HeM: Z=3.66 (t=86.6); p<0.001	6.0745	3.6448	1.0124
Hu et al., 2011	Occipital Lobe L (Activation)	0	1	0	14	14	HoM_vs_HeM: Z=4.54 (t=95.4); p<0.001	2.5325	8.7396	7.3387
Hu et al., 2011	Cerebellum R (Activation)	0	1	0	14	14	HoM_vs_HeM: Z=4.20 (t=92); p<0.001	2.4618	3.8818	1.5612
Hu et al., 2011	Subcallosum Gyrus R (Activation)	0	1	0	14	14	HoM_vs_HeM: Z=3.39 (t=83.9); p<0.001	9.542	3.5323	2.5776
Hu et al., 2011	Subcallosum Gyrus R (Activation)	0	1	0	14	14	HoM_vs_HeM: Z=4.10 (t=91); p<0.001	1.2404	9.4083	1.6354
Hu et al., 2011	Cerebellum L (Activation)	0	1	0	14	14	HoM_vs_HeM: Z=4.05 (t=90.5); p<0.001	8.8043	7.3028	1.0614
Hu et al., 2011	Frontal Lobe R (Activation)	0	1	0	14	14	HoM_vs_HeM: Z=4.03 (t=90.3); p<0.001	7.6761	8.9289	6.5991
Hu et al., 2011	Precentral Gyrus R (Activation)	0	1	0	14	14	HoM_vs_HeM: Z=3.70 (t=87); p<0.001	7.9913	1.2399	5.1505
Hu et al., 2011	Frontal Lobe R (Activation)	0	1	0	14	14	HoM_vs_HeM: Z=3.89 (t=88.9); p<0.001	2.9395	3.2465	2.6616
Hu et al., 2011	Superior Temporal Gyrus R (Activation)	0	1	0	14	14	HoM_vs_HeM: Z=3.87 (t=88.7; p<0.001	2.5628	2.9336	2.239
Hu et al., 2011	Angular Gyrus R (Activation)	0	1	0	14	14	HoM_vs_HeM: Z=3.64 (t=86.4); p<0.001	5.2961	9.1483	3.066
Hu et al., 2011	Middle Temporal Gyrus R (Activation)	0	1	0	14	14	HoM_vs_HeM: Z=3.85 (t=85.5; p<0.001	2.8579	5.7988	1.4085
Hu et al., 2011	Temporal Lobe L (Activation)	0	1	0	14	14	HoM_vs_HeM: Z=3.84 (t=88.4); p<0.001	2.0868	2.5203	1.7278
Hu et al., 2011	Lingual Gyrus R (Activation)	0	1	0	14	14	HoM_vs_HeM: Z=3.71 (t=87.1); p<0.001	8.5584	5.6155	1.3043
Hu et al., 2011	Anterior Cingulate L (Activation)	0	1	0	14	14	HoM_vs_HeM: Z=3.68 (t=86.8); p<0.001	6.9673	4.3328	1.1203
Hu et al., 2011	Medial Frontal Gyrus L (Activation)	0	1	0	14	14	HoM_vs_HeM: Z=3.59 (t=85.9); p<0.001	3.759	7.1005	1.99
Hu et al., 2011	Cerebellum R (Activation)	0	1	0	14	14	HoM_vs_HeM: Z=3.44 (t=84.4); p<0.001	1.3443	5.4423	3.3209
Hu et al., 2011	Cingulate Gyrus L (Activation)	0	1	0	14	14	HoM_vs_HeM: Z=3.41 (t=84.1); p<0.001	1.0944	4.199	2.8526
Hu et al., 2011	Cerebellum R (Activation)	0	1	0	14	14	HoM_vs_HeM: Z=3.38 (t=83.8); p<0.001	8.9097	3.2397	2.4502
Hu et al., 2011	Posterior Cingulate R (Activation)	0	1	0	14	14	HoM_vs_HeM: Z=4.23 (t=92.3); p<0.001	3.024	5.0312	1.8176
Hu et al., 2011	Postcentral Gyrus R (Activation)	0	1	0	14	14	HoM_vs_HeM: Z=3.90 (t=89); p<0.001	3.1481	3.4152	2.9019
Hu et al., 2011	Cuneus R (Activation)	0	1	0	14	14	HoM_vs_HeM: Z=3.29 (t=82.9); p<0.001	4.8079	1.5531	1.4883
Hu et al., 2011	Cerebellum L (Activation)	0	1	0	14	14	HoM_vs_HeM: Z=4.41 (t=94.1); p<0.001	1.0388	4.5241	2.3854
Hu et al., 2011	Cerebellum L (Activation)	0	1	0	14	14	HoM_vs_HeM: Z=3.22 (t=82.2); p<0.001	2.9753	8.1269	1.0892
Hu et al., 2011	Inferior Frontal Gyrus L (Activation)	0	1	0	14	14	HoM_vs_HeM: Z=3.94 (t=89.4); p<0.001	4.1415	4.1826	4.1
Hu et al., 2011	Middle Occipital Gyrus L (Activation)	0	1	0	14	14	HoM_vs_HeM: Z=3.72 (t=87.2); p<0.001	9.1657	6.1227	1.3721
Hu et al., 2011	Frontal Lobe L (Activation)	0	1	0	14	14	HoM_vs_HeM: Z=3.43 (t=84.3); p<0.001	1.2552	4.9917	3.1567
Hu et al., 2011	Anterior Cingulate R (Activation)	0	1	0	14	14	HoM_vs_HeM: Z=3.38 (t=83.8); p<0.001	8.9097	3.2397	2.4502
Hu et al., 2011	Medial Frontal Gyrus R (Activation)	0	1	0	14	14	HoM_vs_HeM: Z=3.29 (t=82.9); p<0.001	4.8079	1.531	1.4883
Hu et al., 2011	Fusiform Gyrus R (Activation)	0	1	0	14	14	HoM_vs_HeM: Z=3.36 (t=83.6); p<0.001	7.7681	2.7254	2.2141
Hu et al., 2011	Precuneus L (Activation)	0	1	0	14	14	HoM_vs_HeM: Z=3.8 (t=88); p<0.001	1.5862	2.0579	1.2226
Hu et al., 2008	Angular Gyrus L (Activation)	0	1	0	10	10	HoM_vs_HeM: Yes in HoM, Not in HeM p<0.001	24.0718	156.289	3.7076
Hu et al., 2008	Caudate L (Activation)	0	1	0	10	10	HoM_vs_HeM: Yes in HoM, Not in HeM p<0.001	24.0718	156.289	3.7076
Hu et al., 2008	Pallidum R (Activation)	0	1	0	10	10	HoM_vs_HeM: Yes in HoM, Not in HeM p<0.001	24.0718	156.289	3.7076
Hu et al., 2008	Lingual Gyrus L (Activation)	0	1	0	10	10	HoM_vs_HeM: No in HoM, Yes in HeM p<0.001	24.0718	156.289	3.7076
Hu et al., 2008	Lingual Gyrus R (Activation)	0	1	0	10	10	HoM_vs_HeM: No in HoM, Yes in HeM	24.0718	156.289	3.7076
Hu et al., 2008	Hippocampus R (Activation)	0	1	0	10	10	HoM_vs_HeM: No in HoM, Yes in HeM	24.0718	156.289	3.7076
Hu et al., 2008	Parahippocampus R (Activation)	0	1	0	10	10	HoM_vs_HeM: No in HoM, Yes in HeM	24.0718	156.289	3.7076
Kagerer et al., 2011	Brain Stem (Activation)	0	1	0	10	11	HoM_vs_HeM: Z=3.76; p=0.035	6.0464	31.3534	1.166
Kagerer et al., 2011	Posterior Cingulate Gyrus (Activation)	0	1	0	10	11	HoM_vs_HeM: Z=2.52; p=0.014	8.5389	45.9661	1.5862
Kagerer et al., 2011	Nucleus Accumbens L (Activation)	0	1	0	10	11	HoM_vs_HeM: Z=3.48; p=0.003	14.8074	85.5641	2.5625
Kagerer et al., 2011	Nucleus Accumbens R (Activation)	0	1	0	10	11	HoM_vs_HeM: Z=3.49; p=0.003	14.8074	85.5641	2.5625
Kagerer et al., 2011	Hypothalamus (Activation)	0	1	0	10	11	HoM_vs_HeM: Z=3.21; p=0.040	5.7387	29.6048	1.1124
Kagerer et al., 2011	Thalamus L (Activation)	0	1	0	10	11	HoM_vs_HeM: Z=3.70; p=0.014	8.5389	45.9661	1.5862
Kagerer et al., 2011	Thalamus R (Activation)	0	1	0	10	11	HoM_vs_HeM: Z=4.38; p=0.001	21.7074	132.749	3.5497
Kagerer et al., 2011	Medial Orbitofrontl Cortex L (Activation)	0	1	0	10	11	HoM_vs_HeM: Z=3.51; p=0.031	6.3361	33.0118	1.2161
Kagerer et al., 2011	Occipital Pole (Activation)	0	1	0	10	11	HoM_vs_HeM: Z=3.71; p=0.035	6.0464	31.3534	1.166
Kagerer et al., 2011	Nucleus Accumbens L (Activation)	0	1	0	10	11	HoM_vs_HeM: Z=3.29; p=0.006	11.5935	64.8103	2.0739
Kagerer et al., 2011	Hypothalamus (Activation)	0	1	0	10	11	HoM_vs_HeM: Z=3.48; p=0.002	17.0608	100.608	2.8931
Kagerer et al., 2011	Thalamus R (Activation)	0	1	0	10	11	HoM_vs_HeM: Z=3.90; p=0.008	10.4623	57.7227	1.8963
Kagerer et al., 2011	Occipital Pole (Activation)	0	1	0	10	11	HoM_vs_HeM: Z=3.90; p=0.010	9.6528	52.7282	1.7671
Kagerer et al., 2011	Insular Cortex L (Activation)	0	1	0	10	11	HoM_vs_HeM: Z=3.48; p=0.027	6.6807	34.9988	1.2753
Kagerer et al., 2011	Insular Cortex R (Activation)	0	1	0	10	11	HoM_vs_HeM: Z=3.82; p=0.009	10.0276	55.0324	1.8271
Kagerer et al., 2011	Amygdala L (Activation)	0	1	0	10	11	HoM_vs_HeM: Z=2.96; p=0.033	6.1851	32.1461	1.1901
Kagerer et al., 2011	Anterior Cingulate Gyrus (Activation)	0	1	0	10	11	HoM_vs_HeM: Z=3.46; p=0.045	5.4783	28.1354	1.0667
Kinnunen et al., 2004	Hypothalamus (Glucose Metabolism)	0	0	1	8	7	HoM_vs_HeM: p<0.01	16.9068	138.031	2.07
Kinnunen et al., 2004	Prefrontal Association Cortex (Glucose Metabolism)	0	0	1	8	7	HoM_vs_HeM: p<0.05	7.5989	54.9176	1.0515
Kinnunen et al., 2004	Cingulate Cortex (Glucose Metabolism)	0	0	1	8	7	HoM_vs_HeM: p<0.05	7.5989	54.9176	1.0515
Kinnunen et al., 2004	Lateral Anterior Cingulate (Glucose Metabolism)	0	0	1	8	7	HoM_vs_HeM: p<0.05	7.5989	54.9176	1.0515
Kinnunen et al., 2004	Bilateral Hippocampus/Parahippocampal Gyrus (Glucose Metabolism)	0	0	1	8	7	HoM_vs_HeM: p<0.05	7.5989	54.9176	1.0515
Kinnunen et al., 2004	Cuneate Gyrus (Glucose Metabolism)	0	0	1	8	7	HoM_vs_HeM: p<0.05	7.5989	54.9176	1.0515
Manzouri and Savic, 2018	Caudate L (Volume)	1	0	0	30	40	HoM_vs_HeM: Mean=4.2_4.3; SD=0.6_0.6	0.7391	1.7463	0.3128	30	40	HoM_vs_HeW: Mean=4.2_4.0; SD=0.6_0.5	1.9458	4.6245	0.8187
Manzouri and Savic, 2018	Caudate L (Volume)	1	0	0	30	40	HoW_vs_HeW: Mean=3.9_4.0; SD=0.5_0.5	0.6958	1.6451	0.2942	30	40	HoW_vs_HeM: Mean=3.9_4.3; SD=0.5_0.6	0.2734	0.6627	0.1128
Manzouri and Savic, 2018	Caudate R (Volume)	1	0	0	30	40	HoM_vs_HeM: Mean=4.2_4.3; SD=0.6_0.6	0.7391	1.7463	0.3128	30	40	HoM_vs_HeW: Mean=4.2_4.0; SD=0.6_0.5	1.9458	4.6245	0.8187
Manzouri and Savic, 2018	Caudate R (Volume)	1	0	0	30	40	HoW_vs_HeW: Mean=3.9_4.0; SD=0.4_0.5	0.6741	1.5952	0.2849	30	40	HoW_vs_HeM: Mean=3.9_4.3; SD=0.4_0.6	0.2505	0.6092	0.103
Manzouri and Savic, 2018	Putamen L (Volume)	1	0	0	30	40	HoM_vs_HeM: Mean=5.3_5.5; SD=0.5_0.7	0.5584	1.3253	0.2353	30	40	HoM_vs_HeW: Mean=5.3_4.9; SD=0.5_0.6	3.6572	8.8629	1.5091
Manzouri and Savic, 2018	Putamen L (Volume)	1	0	0	30	40	HoW_vs_HeW: Mean=5.1_4.9; SD=0.7_0.6	1.7556	4.1634	0.7403	30	40	HoW_vs_HeM: Mean=5.1_5.5; SD=0.7_0.7	0.3547	0.8517	0.1477
Manzouri and Savic, 2018	Putamen R (Volume)	1	0	0	30	40	HoM_vs_HeM: Mean=5.2_5.4; SD=0.6_0.6	0.5463	1.2965	0.2302	30	40	HoM_vs_HeW: Mean=5.2_4.8; SD=0.6_0.6	3.351	8.0919	1.3877
Manzouri and Savic, 2018	Putamen R (Volume)	1	0	0	30	40	HoW_vs_HeW: Mean=5.2_4.8; SD=0.6_0.6	3.351	8.0919	1.3877	30	40	HoW_vs_HeM: Mean=5.2_5.4; SD=0.6_0.6	0.5463	1.2965	0.2302
Manzouri and Savic, 2018	Hippocampus L (Volume)	1	0	0	30	40	HoM_vs_HeM: Mean=4.2_4.4; SD=0.5_0.5	0.4841	1.1522	0.2034	30	40	HoM_vs_HeW: Mean=4.2_4.0; SD=0.5_0.3	2.4892	5.9506	1.0413
Manzouri and Savic, 2018	Hippocampus L (Volume)	1	0	0	30	40	HoW_vs_HeW: Mean=4.2_4.0; SD=0.5_0.3	2.4892	5.9506	1.0413	30	40	HoW_vs_HeM: Mean=4.2_4.4; SD=0.5_0.5	0.4841	1.1522	0.2034
Manzouri and Savic, 2018	Hippocampus R (Volume)	1	0	0	30	40	HoM_vs_HeM: Mean=4.3_4.5; SD=0.6_0.5	0.5139	1.2214	0.2162	30	40	HoM_vs_HeW: Mean=4.3_4.2; SD=0.6_0.3	1.4926	3.5317	0.6308
Manzouri and Savic, 2018	Hippocampus R (Volume)	1	0	0	30	40	HoW_vs_HeW: Mean=4.3_4.2; SD=0.5_0.3	1.5777	3.736	0.6663	30	40	HoW_vs_HeM: Mean=4.3_4.5; SD=0.5_0.5	0.4841	1.1522	0.2034
Manzouri and Savic, 2018	Amygdala L (Volume)	1	0	0	30	40	HoM_vs_HeM: Mean=2.0_2.0; SD=0.3_0.3	1	2.3593	0.4239	30	40	HoM_vs_HeW: Mean=2.0_1.7; SD=0.3_0.2	9.0017	22.8713	3.5429
Manzouri and Savic, 2018	Amygdala L (Volume)	1	0	0	30	40	HoW_vs_HeW: Mean=1.8_1.7; SD=0.2_0.2	2.4766	5.9205	1.036	30	40	HoW_vs_HeM: Mean=1.8_2.0; SD=0.2_0.3	0.2505	0.6092	0.103
Manzouri and Savic, 2018	Amygdala R (Volume)	1	0	0	30	40	HoM_vs_HeM: Mean=2.1_2.1; SD=0.4_0.3	1	2.3593	0.4239	30	40	HoM_vs_HeW: Mean=2.1_1.9; SD=0.4_0.2	3.325	8.0291	1.3769
Manzouri and Savic, 2018	Amygdala R (Volume)	1	0	0	30	40	HoW_vs_HeW: Mean=1.9_1.9; SD=0.3_0.2	1	2.3593	0.4239	30	40	HoW_vs_HeM: Mean=1.9_2.1; SD=0.3_0.3	0.2984	0.7206	0.1236
Manzouri and Savic, 2018	Total Intracranial (Volume)	1	0	0	30	40	HoM_vs_HeM: Mean=1618_1632; SD=123_131	0.8196	1.935	0.3471	30	40	HoM_vs_HeW: Mean=1618_1426; SD=123_117	18.3912	49.2258	6.8711
Manzouri and Savic, 2018	Total Intracranial (Volume)	1	0	0	30	40	HoW_vs_HeW: Mean=1420_1426; SD=131_117	0.9155	2.1614	0.3877	30	40	HoW_vs_HeM: Mean=1420_1632; SD=131_131	0.0531	0.1424	0.0198
Manzouri and Savic, 2018	Superior and Middle Temporal Cortex L (Cth)	1	0	0							30	40	HoM_vs_HeW: Max,log10(p)=5.1 (0.000007); p<0.05	1.0366	2.6232	0.4096
Manzouri and Savic, 2018	Superior Frontal Cortex L (Cth)	1	0	0							30	40	HoM_vs_HeW: Max,log10(p)=3.9 (0.0001); p<0.05	8.0941	20.4295	3.2068
Manzouri and Savic, 2018	Pericalcarine Cortex L (Cth)	1	0	0							30	40	HoM_vs_HeW: Max,log10(p)=3.3 (0.0005); p<0.05	6.6686	16.6389	2.6727
Manzouri and Savic, 2018	Precuneus Cortex L (Cth)	1	0	0	30	40	HoM_vs_HeM: Max,log10(p)=3.6 (0.0002); p<0.05	7.4542	18.7204	2.9682	30	40	HoM_vs_HeW: Max,log10(p)=2.9 (0.001); p<0.05	4.5119	11.0328	1.8452
Manzouri and Savic, 2018	Lateral, Occipital and Parietal Cortex L (Cth)	1	0	0							30	40	HoW_vs_HeM: Max,log10(p)=4.6 (0.00002); p<0.05	7.4542	18.7204	2.9682
Manzouri and Savic, 2018	Rostral Middle Frontal Cortex L (Cth)	1	0	0							30	40	HoM_vs_HeW: Max,log10(p)=5.1 (0.000007); p<0.05	1.0366	2.6232	0.4096
Manzouri and Savic, 2018	Superior Temporal Cortex L (Cth)	1	0	0							30	40	HoM_vs_HeW: Max,log10(p)=-2.8 (0.001); p<0.05	4.5119	11.0328	1.8452
Manzouri and Savic, 2018	Precuneus Cortex R (Cth)	1	0	0							30	40	HoM_vs_HeW: Max,log10(p)=5.3 (0.000005); p<0.05	8.7776	22.2683	3.4599
Manzouri and Savic, 2018	Cuneus Cortex R (Cth)	1	0	0	30	40	HoM_vs_HeM: Max,log10(p)=-3.4 (0.0003); p<0.05	5.3101	13.0875	2.1545
Manzouri and Savic, 2018	Rostral Anterior Cingulate Cortex R (Cth)	1	0	0	30	40	HoM_vs_HeM: Max,log10(p)=3.5 (0.0003); p<0.05	5.3101	13.0875	2.1545
Manzouri and Savic, 2018	Inferior Temporal Cortex R (Cth)	1	0	0							30	40	HoM_vs_HeW: Max,log10(p)=-5.5 (0.000003); p<0.05	9.3106	23.7107	3.6561
Manzouri and Savic, 2018	Anterior Cingulate Cortex (Connectivity)	0	1	0	30	40	HoM_vs_HeM: p<0.01	4.5119	11.0328	1.8452	30	40	HoM_vs_HeW: p<0.01	4.5119	11.0328	1.8452
Manzouri and Savic, 2018	Anterior Cingulate Cortex (Connectivity)	0	1	0	30	40	HoW_vs_HeW: p<0.01	4.5119	11.0328	1.8452	30	40	HoW_vs_HeM: p<0.01	4.5119	11.0328	1.8452
Manzouri and Savic, 2018	Precuneus (Connectivity)	0	1	0	30	40	HoM_vs_HeM: p<0.01	4.5119	11.0328	1.8452
Manzouri and Savic, 2018	Precuneus (Connectivity)	0	1	0	30	40	HoW_vs_HeW: p<0.01	4.5119	11.0328	1.8452
Paul et al., 2008	Hypothalamus R (Activation)	0	1	0	12	12	HoM_vs_HeM: Z=2.59 (t=75.9); p<0.05	2.5608	2.9827	2.1986
Paul et al., 2008	Orbitofrontal R (Activation)	0	1	0	12	12	HoM_vs_HeM: Z=2.04 (t=70.4); p<0.05	4.3622	1.1894	1.5998
Paul et al., 2008	Parietal R (Activation)	0	1	0	12	12	HoM_vs_HeM: Z=4.02 (t=90.2); p<0.05	1.0165	5.9832	1.7269
Paul et al., 2008	Parietal L (Activation)	0	1	0	12	12	HoM_vs_HeM: Z=4.02 (t=90.2); p<0.05	1.0165	5.9832	1.7269
Paul et al., 2008	Orbitofrontal L (Activation)	0	1	0	12	12	HoM_vs_HeM: Z=2.04 (t=70.4); p<0.05	4.3622	1.1894	1.5998
Perry et al., 2013	Temporo Parietal Junction (Activation)	0	1	0							27	25	HoM & HeW_vs_HoW & HeM: t=3.45; p=0.001	5.6797	16.0999	2.0037
Ponseti et al., 2009	Insula L (Activation)	0	1	0	14	12	HoM_vs_HeM: Z=4.97 (t=99.7); p<0.001	7.8689	2.9959	2.0668
Ponseti et al., 2009	Superior Frontal Gyrus R (Activation)	0	1	0	14	12	HoM_vs_HeM: Z=4.77 (t=97.7); p<0.001	1.8885	3.3691	1.0586
Ponseti et al., 2009	Insula R (Activation)	0	1	0	14	12	HoM_vs_HeM: Z=4.64 (t=96.4); p<0.001	7.4695	5.384	1.0362
Ponseti et al., 2009	Posterior Gingular Gyrus L (Activation)	0	1	0	14	12	HoM_vs_HeM: Z=4.09 (t=90.9); p<0.001	1.4753	7.0664	3.0802
Ponseti et al., 2009	Dorsal Premotor Cortex R (Activation)	0	1	0	14	12	HoM_vs_HeM: Z=4.07 (t=90.7); p<0.001	1.279	5.894	2.7758
Ponseti et al., 2009	Posterior Cingulate Gyrus R (Activation)	0	1	0	14	12	HoM_vs_HeM: Z=4.04 (t=90.4); p<0.001	1.0326	4.4903	2.3748
Ponseti et al., 2009	Superior Parietal Lobe R (Activation)	0	1	0	14	12	HoM_vs_HeM: Z=3.54 (t=85.4); p<0.001	2.914	4.8205	1.7616
Ponseti et al., 2009	Posterior Thalamus M (Activation)	0	1	0	14	12	HoM_vs_HeM: Z=3.40 (t=84); p<0.001	1.073	8.5018	1.3543
Ponseti et al., 2007	GM (Volume)	0	1	0	16	24	HoM_vs_HeM: Mean=863_856; SD=45_68	1.2357	3.8953	0.392
Ponseti et al., 2007	GM (Volume)	0	1	0	15	25	HoW_vs_HeW: Mean=794_796; SD=53_53	0.9339	0.2924	2.9828
Ponseti et al., 2007	WM (Volume)	0	1	0	16	24	HoM_vs_HeM: Mean=572_565; SD=37_47	1.3406	4.2305	0.4248
Ponseti et al., 2007	WM (Volume)	0	1	0	15	25	HoW_vs_HeW: Mean=518_523; SD=60_59	0.8584	2.743	0.2686
Ponseti et al., 2007	CSF (Volume)	0	1	0	16	24	HoM_vs_HeM: Mean=398_377; SD=33_24	3.916	12.8139	1.1967
Ponseti et al., 2007	CSF (Volume)	0	1	0	15	25	HoW_vs_HeW: Mean=341_346; SD=41_51	0.8264	2.641	0.2586
Ponseti et al., 2007	Perirhinal Cortex L (GM Concentration)	0	1	0	16	24	HoM_vs_HeM: No Signficative Differences
Ponseti et al., 2007	Perirhinal Cortex L (GM Concentration)	0	1	0	15	25	HoW_vs_HeW: t=6.20; p=0.011	4.8735	16.3728	1.4506
Ponseti et al., 2007	Ventral Premotor Cortex L (GM Concentration)	0	1	0	16	24	HoM_vs_HeM: No Signficative Differences
Ponseti et al., 2007	Ventral Premotor Cortex L (GM Concentration)	0	1	0	15	25	HoW_vs_HeW: t=5.37; p=0.015	4.5242	15.1301	1.3528
Ponseti et al., 2007	Cerebellum L (GM Concentration)	0	1	0	16	24	HoM_vs_HeM: No Signficative Differences
Ponseti et al., 2007	Cerebellum L (GM Concentration)	0	1	0	15	25	HoW_vs_HeW: t=5.37; p=0.015	4.5242	15.1301	1.3528
Ponseti et al., 2007	Cerebellum R (GM Concentration)	0	1	0	16	24	HoM_vs_HeM: No Signficative Differences
Ponseti et al., 2007	Cerebellum R (GM Concentration)	0	1	0	15	25	HoW_vs_HeW: t=4.74; p=0.031	3.7703	12.4793	1.1391
Ponseti et al., 2007	Perirhinal Cortex R (GM Concentration)	0	1	0	16	24	HoM_vs_HeM: No Signficative Differences
Ponseti et al., 2007	Perirhinal Cortex R (GM Concentration)	0	1	0	15	25	HoW_vs_HeW: t=4.61; p=0.036	3.6248	11.973	1.0974
Safron et al., 2017	Ventral Striatum (Activation) (Picture)	0	1	0	22	23	HoM_vs_HeM: t=9.067; p<0.001	6.7551	20.9371	2.1794
Safron et al., 2017	Ventral Striatum (Activation) (Video)	0	1	0	22	23	HoM_vs_HeM: t=4.040; p<0.001	6.7551	20.9371	2.1794
Safron et al., 2018	Ventral Striatum (Activation) (Picture)	0	1	0	22	23	HoW_vs_HeW: t=-3.332; p<0.002	5.9302	18.2139	1.9308
Safron et al., 2018	Ventral Striatum (Activation) (Video)	0	1	0	22	23	HoW_vs_HeW: t=-1.38; p<0.172	2.1197	6.1887	0.726
Savic et al., 2005	Amygdala, Piriform Cortex and Insular Cortex R (Activation)	0	0	1	12	12	HoM_vs_HeM: Z=4.9 (t=99); p<0.05	6.872	7.3401	6.4338
Savic et al., 2005	Amygdala, Piriform Cortex and Insular Cortex L (Activation)	0	0	1	12	12	HoM_vs_HeM: Z=4.4 (t=94); p<0.05	1.6947	6.3682	4.5102	12	12	HoM_vs_HeM: Z=5.1 (t=101); p<0.05	3.0217	4.9023	1.8626
Savic et al., 2005	Hypothalamus (Activation)	0	0	1	12	12	HoM_vs_HeM: Z=4.0 (t=90); p<0.05	8.765	5.3791	1.4282
Savic et al., 2005	Amygdala, Piriform Cortex and Insular Cortex R (Activation)	0	0	1							12	12	HoM_vs_HeM: Z=3.7 (t=87); p<0.05	9.5067	8.2789	1.0916
Savic et al., 2005	Amygdala, Piriform Cortex and Insular Cortex R (Activation)	0	0	1	12	12	HoM_vs_HeM: Z=6.4 (t=114); p<0.05	4.58	1.8642	1.1252	12	12	HoM_vs_HeM: Z=5.6 (t=106); p<0.05	1.225	5.6515	2.6555
Savic et al., 2005	Amygdala, Piriform Cortex and Insular Cortex L (Activation)	0	0	1	12	12	HoM_vs_HeM: Z=6.6 (t=116); p<0.05	2.0139	7.5167	5.3957	12	12	HoM_vs_HeM: Z=5.7 (t=107); p<0.05	2.5691	4.5186	1.4607
Savic and Lindström, 2008	Cerebral Hemispere R (Volume)	1	0	0	20	25	HoM_vs_HeM: Mean=608_624; SD=46_43	0.5197	1.5225	0.1774	20	25	HoM_vs_HeW: Mean=608_581; SD=46_37	3.2806	9.8022	1.098
Savic and Lindström, 2008	Cerebral Hemispere R (Volume)	1	0	0	20	25	HoW_vs_HeW: Mean=548_581; SD=34_37	0.1871	0.5741	0.061	20	25	HoW_vs_HeM: Mean=548_624; SD=34_43	0.0299	0.1086	0.0082
Savic and Lindström, 2008	Cerebral Hemispere L (Volume)	1	0	0	20	25	HoM_vs_HeM: Mean=609_612; SD=47_41	0.883	2.5668	0.3038	20	25	HoM_vs_HeW: Mean=609_581; SD=47_36	3.4278	10.2597	1.1453
Savic and Lindström, 2008	Cerebral Hemispere L (Volume)	1	0	0	20	25	HoW_vs_HeW: Mean=543_581; SD=33_36	0.1373	0.4303	0.0438	20	25	HoW_vs_HeM: Mean=543_612; SD=33_41	0.0361	0.1283	0.0102
Savic and Lindström, 2008	Cerebral Hemispere Total (Volume)	1	0	0	20	25	HoM_vs_HeM: Mean=-0.0004_0.012; SD=0.009_0.02	0.2473	0.7464	0.0819	20	25	HoM_vs_HeW: Mean=-0.0004_-0.001; SD=0.009_0.005	1.1669	3.3921	0.4014
Savic and Lindström, 2008	Cerebral Hemispere total (Volume)	1	0	0	20	25	HoW_vs_HeW: Mean=0.008_-0-001; SD=0.007_0.005	15.4214	51.5668	4.6119	20	25	HoW_vs_HeM: Mean=0.008_0.012; SD=0.007_0.02	0.629	1.835	0.2156
Savic and Lindström, 2008	Cerebellar Hemispere R (Volume)	1	0	0	20	25	HoM_vs_HeM: Mean=67.6_68.2; SD=6.6_6.4	0.8455	2.4579	0.2909	20	25	HoM_vs_HeW: Mean=67.6_68.7; SD=6.6_7.4	0.7537	2.1935	0.259
Savic and Lindström, 2008	Cerebellar Hemispere R (Volume)	1	0	0	20	25	HoW_vs_HeW: Mean=65.6_68.7; SD=7.5_7.4	0.4699	1.3805	0.1599	20	25	HoW_vs_HeM: Mean=65.6_68.2; SD=7.5_6.4	0.5052	1.4817	0.1723
Savic and Lindström, 2008	Cerebellar Hemispere L (Volume)	1	0	0	20	25	HoM_vs_HeM: Mean=67.5_68.4; SD=5.5_6.6	0.8626	2.5074	0.2967	20	25	HoM_vs_HeW: Mean=67.5_68.4; SD=5.5_7.9	0.7905	2.2993	0.2718
Savic and Lindström, 2008	Cerebellar Hemispere L (Volume)	1	0	0	20	25	HoW_vs_HeW: Mean=65.8_68.4; SD=6.7_7.9	0.8632	2.5093	0.297	20	25	HoW_vs_HeM: Mean=65.8_68.4; SD=6.7_6.6	0.8632	2.5093	0.297
Savic and Lindström, 2008	Cerebellar Hemispere Total (Volume)	1	0	0	20	25	HoM_vs_HeM: Mean=0.0004_-0.003; SD=0.025_0.007	0.7629	2.219	0.2623	20	25	HoM_vs_HeW: Mean=0.0004_0.004; SD=0.025_0.029	0.7874	2.2902	0.2707
Savic and Lindström, 2008	Cerebellar Hemispere total (Volume)	1	0	0	20	25	HoW_vs_HeW: Mean=0.002_0.004; SD=0.020_0.029	0.867	2.5202	0.2982	20	25	HoW_vs_HeM: Mean=0.002_-0.003; SD=0.020_0.007	0.867	2.5202	0.2982
Savic and Lindström, 2008	Anterior Cingulate (CBF, Functional Connectivity, L Amygdala)	0	0	1	12	13	HoM_vs_HeM: Z=6.5 (t=115); p<0.05	1.8375	2.1627	1.5613	12	13	HoM_vs_HeW: Not Significant Differences
Savic and Lindström, 2008	Amygdala R (CBF, Functional Connectivity, L Amygdala)	0	0	1	12	13	HoM_vs_HeM: Z=3.5 (t=85); p<0.05	6.3681	2.2346	1.8164	12	13	HoM_vs_HeW: Not Significant Differences
Savic and Lindström, 2008	Subcallosum (CBF, Functional Connectivity, L Amygdala)	0	0	1	12	13	HoM_vs_HeM: Z=4.5 (t=95); p<0.05	9.0661	4.2739	1.9231	12	13	HoM_vs_HeW: Not Significant Differences
Savic and Lindström, 2008	Parahippocampus L (CBF, Functional Connectivity, L Amygdala)	0	0	1	12	13	HoM_vs_HeM: Z=3.5 (t=85); p<0.05	6.3681	2.2346	1.8164	12	13	HoM_vs_HeW: Not Significant Differences
Savic and Lindström, 2008	Parietal Cortex (CBF, Functional Connectivity, L Amygdala)	0	0	1	12	13	HoM_vs_HeM: Z=2.0 (t=70); p<0.05	1.1854	8.4001	1.6729	12	13	HoM_vs_HeW: Not Significant Differences
Savic and Lindström, 2008	Anterior Cingulate (CBF, Functional Connectivity, R Amygdala)	0	0	1	12	13	HoM_vs_HeM: Z=4.4 (t=94); p<0.05	4.3862	7.6126	2.5272	12	13	HoM_vs_HeW: Not Significant Differences
Savic and Lindström, 2008	Hypothalamus (CBF, Functional Connectivity, R Amygdala)	0	0	1	12	13	HoM_vs_HeM: Z=3.6 (t=86); p<0.05	1.3164	4.5893	3.7763	12	13	HoM_vs_HeW: Not Significant Differences
Savic and Lindström, 2008	Anterior Cingulate (CBF, Functional Connectivity, L Amygdala)	0	0	1	12	13	HoM_vs_HeM: Z=4.3 (t=93); p<0.05	2.1221	3.0133	1.4944	12	13	HoW_vs_HeM: Not Significant Differences
Savic and Lindström, 2008	Amygdala R (CBF, Functional Connectivity, L Amygdala)	0	0	1	12	13	HoM_vs_HeM: Z=3.7 (t=87); p<0.05	2.721	6.3868	1.1593	12	13	HoW_vs_HeM: Not Significant Differences
Savic and Lindström, 2008	Subcallosum (CBF, Functional Connectivity, L Amygdala)	0	0	1	12	13	HoM_vs_HeM: Z=3.6 (t=86); p<0.05	1.3164	4.5893	3.7763	12	13	HoW_vs_HeM: Not Significant Differences
Savic and Lindström, 2008	Amygdala L (CBF, Functional Connectivity, R Amygdala)	0	0	1	12	13	HoM_vs_HeM: Z=4.2 (t=92); p<0.05	1.0267	8.8371	1.1928	12	13	HoW_vs_HeM: Not Significant Differences
Savic and Lindström, 2008	Frontopolar Cortex (CBF, Functional Connectivity, R Amygdala)	0	0	1	12	13	HoM_vs_HeM: Z=3.6 (t=86); p<0.05	1.3164	4.5893	3.7763	12	13	HoW_vs_HeM: Not Significant Differences
Savic and Lindström, 2008	Parietal Cortex (CBF, Functional Connectivity, R Amygdala)	0	0	1	12	13	HoM_vs_HeM: Z=3.5 (t=85); p<0.05	6.3681	2.2346	1.8164	12	13	HoW_vs_HeM: Not Significant Differences
Sylva et al., 2013	Brain (Activation)	0	1	0	12	12	HoM_vs_HeM: Not Significant Differences
Sylva et al., 2013	Brain (Activation)	0	1	0	11	11	HoW_vs_HeW: Not Significant Differences
Witelston et al., 2008	Corpus Callosum Anterior Half (Anatomy)	1	0	0	12	10	HoM_vs_HeM: Mean=401.37_383.84; SD=43.14_41.47	2.117	9.8565	0.4547
Witelston et al., 2008	Corpus Callosum Posterior Mid-Body (Anatomy)	1	0	0	12	10	HoM_vs_HeM: Mean=85.11_79.84; SD=13.70_9.87	2.1996	10.2578	0.4717
Witelston et al., 2008	Corpus Callosum Isthmus (Anatomy)	1	0	0	12	10	HoM_vs_HeM: Mean=82.48_71.89; SD=13.07_12.29	4.5242	22.1027	0.9261
Witelston et al., 2008	Corpus Callosum Splenium (Anatomy)	1	0	0	12	10	HoM_vs_HeM: Mean=226.3_209.94; SD=32.62_24.06	2.7744	13.0928	0.5879
Witelston et al., 2008	Corpus Callosum Total (Anatomy)	1	0	0	12	10	HoM_vs_HeM: Mean=795.26_745.51; SD=91.1_55.77	3.217	15.3238	0.6754
Witelston et al., 2008	Corpus Callosum Mid-Sagittal Area (Anatomy)	1	0	0	12	10	HoM_vs_HeM: Mean=8379.65_7996.64; SD=653.18_451.65	3.3736	16.1151	0.7062
Zeiki et al., 2010	Brain (Activation)	0	1	0	6	6	HoM_vs_HeM: Not Significant Differences				6	6	HoM_vs_HeW: Not Significant Differences
Zeiki et al., 2010	Brain (Activation)	0	1	0	6	6	HoW_vs_HeW: Not Significant Differences				6	6	HeW_vs_HoW: Not Significant Differences
Zhang et al., 2011	Medial Frontal Gyrus L (Activation)	0	1	0	16	16	HoM_vs_HeM: Z=2.93; p=0.002	8.7649	34.313	2.2389
Zhang et al., 2011	Cuneus L (Activation)	0	1	0	16	16	HoM_vs_HeM: Z=3.79; p=0.003	7.9342	30.7721	2.0457
t=(Zx10) + 50
F=t square [t and F: same p]

## Sheet: Table Forest Plot
Study	Region	MRI	fMRI_OR_rs-fMRI_OR_VBM	PET	Ho_N	He_N	Ho_vs_Natal_OR	Ho_vs_Natal_CI_High	Ho_vs_Natal_CI_Low	Ho_N	He_N	Ho_vs_Opposite_OR	Ho_vs_Opposite_CI_High	Ho_vs_Opposite_CI_Low
2	1	0	0	1	12	12	3.5541	7.6751	1.6458	12	12	4.1803	5.5275	3.1614
7	2	0	1	0	10	11	6.1851	32.1461	1.1901
17	2	0	0	1	12	13	1.0267	8.8371	1.1928	12	13
1	2	1	0	0	19	21				19	21	7.7507	26.037	2.3072
9	2	1	0	0	30	40	1	2.3593	0.4239	30	40	9.0017	22.8713	3.5429
9	2	1	0	0	30	40	2.4766	5.9205	1.036	30	40	0.2505	0.6092	0.103
17	2	0	0	1	12	13	6.3681	2.2346	1.8164	12	13
17	2	0	0	1	12	13	2.721	6.3868	1.1593	12	13
1	2	1	0	0	19	21				19	21	3.6505	11.6543	1.1435
9	2	1	0	0	30	40	1	2.3593	0.4239	30	40	3.325	8.0291	1.3769
9	2	1	0	0	30	40	1	2.3593	0.4239	30	40	0.2984	0.7206	0.1236
2	3	0	0	1	12	12				12	12	1.6947	6.3682	4.5102
2	3	0	0	1	12	12				12	12	1.6947	6.3682	4.5102
2	4	0	0	1	12	12	3.8541	9.5367	1.5576	12	12
2	4	0	0	1	12	12	3.8541	9.5367	1.5576	12	12
16	4	0	0	1	12	12	1.6947	6.3682	4.5102	12	12	3.0217	4.9023	1.8626
16	4	0	0	1	12	12	2.0139	7.5167	5.3957	12	12	2.5691	4.5186	1.4607
2	4	0	0	1	12	12				12	12	1.5628	2.2222	1.099
16	4	0	0	1	12	12	6.872	7.3401	6.4338
16	4	0	0	1						12	12	9.5067	8.2789	1.0916
16	4	0	0	1	12	12	4.58	1.8642	1.1252	12	12	1.225	5.6515	2.6555
2	5	0	0	1	12	12	1.3287	5.3921	3.2742	12	12	3.0217	4.9023	1.8626
2	5	0	0	1	12	12	6.3359	3.1688	1.2668	12	12	1.225	5.6515	2.6555
6	6	0	1	0	10	10	24.0718	156.289	3.7076
5	6	0	1	0	14	14	5.2961	9.1483	3.066
4	7	0	1	0	26	26	8.893	25.9736	3.0449
17	8	0	0	1	12	13	1.8375	2.1627	1.5613	12	13
17	8	0	0	1	12	13	2.1221	3.0133	1.4944	12	13
17	8	0	0	1	12	13	4.3862	7.6126	2.5272	12	13
9	8	0	1	0	30	40	4.5119	11.0328	1.8452	30	40	4.5119	11.0328	1.8452
9	8	0	1	0	30	40	4.5119	11.0328	1.8452	30	40	4.5119	11.0328	1.8452
4	8	0	1	0	26	26	0.1746	0.4947	0.0616
7	8	0	1	0	10	11	5.4783	28.1354	1.0667
5	8	0	1	0	14	14	6.9673	4.3328	1.1203
5	8	0	1	0	14	14	4.3115	7.8581	2.3656
5	8	0	1	0	14	14	8.9097	3.2397	2.4502
8	9	0	0	1	8	7	7.5989	54.9176	1.0515
18	10	0	1	0	12	12
18	10	0	1	0	11	11
20	10	0	1	0	6	6				6	6
20	10	0	1	0	6	6				6	6
7	10	0	1	0	10	11	6.0464	31.3534	1.166
6	11	0	1	0	10	10	24.0718	156.289	3.7076
9	11	1	0	0	30	40	0.7391	1.7463	0.3128	30	40	1.9458	4.6245	0.8187
9	11	1	0	0	30	40	0.6958	1.6451	0.2942	30	40	0.2734	0.6627	0.1128
9	11	1	0	0	30	40	0.7391	1.7463	0.3128	30	40	1.9458	4.6245	0.8187
9	11	1	0	0	30	40	0.6741	1.5952	0.2849	30	40	0.2505	0.6092	0.103
17	12	1	0	0	20	25	0.8626	2.5074	0.2967	20	25	0.7905	2.2993	0.2718
17	12	1	0	0	20	25	0.8632	2.5093	0.297	20	25	0.8632	2.5093	0.297
17	12	1	0	0	20	25	0.8455	2.4579	0.2909	20	25	0.7537	2.1935	0.259
17	12	1	0	0	20	25	0.4699	1.3805	0.1599	20	25	0.5052	1.4817	0.1723
17	12	1	0	0	20	25	0.7629	2.219	0.2623	20	25	0.7874	2.2902	0.2707
17	12	1	0	0	20	25	0.867	2.5202	0.2982	20	25	0.867	2.5202	0.2982
5	13	0	1	0	14	14	6.0745	3.6448	1.0124
5	13	0	1	0	14	14	8.8043	7.3028	1.0614
5	13	0	1	0	14	14	1.0388	4.5241	2.3854
5	13	0	1	0	14	14	2.9753	8.1269	1.0892
13	13	0	1	0	16	24
13	13	0	1	0	15	25	4.5242	15.1301	1.3528
1	13	1	0	0	19	21				19	21	7.7507	26.037	2.3072
5	13	0	1	0	14	14	2.4618	3.8818	1.5612
5	13	0	1	0	14	14	1.3443	5.4423	3.3209
5	13	0	1	0	14	14	8.9097	3.2397	2.4502
13	13	0	1	0	16	24
13	13	0	1	0	15	25	3.7703	12.4793	1.1391
1	13	1	0	0	19	21				19	21	7.7507	26.037	2.3072
17	14	1	0	0	20	25	0.883	2.5668	0.3038	20	25	3.4278	10.2597	1.1453
17	14	1	0	0	20	25	0.1373	0.4303	0.0438	20	25	0.0361	0.1283	0.0102
17	14	1	0	0	20	25	0.5197	1.5225	0.1774	20	25	3.2806	9.8022	1.098
17	14	1	0	0	20	25	0.1871	0.5741	0.061	20	25	0.0299	0.1086	0.0082
17	14	1	0	0	20	25	0.2473	0.7464	0.0819	20	25	1.1669	3.3921	0.4014
17	14	1	0	0	20	25	15.4214	51.5668	4.6119	20	25	0.629	1.835	0.2156
8	15	0	0	1	8	7	7.5989	54.9176	1.0515
5	15	0	1	0	14	14	1.0944	4.199	2.8526
19	16	1	0	0	12	10	2.117	9.8565	0.4547
19	16	1	0	0	12	10	4.5242	22.1027	0.9261
19	16	1	0	0	12	10	3.3736	16.1151	0.7062
19	16	1	0	0	12	10	2.1996	10.2578	0.4717
5	16	0	1	0	14	14	8.9097	3.2397	2.4502
19	16	1	0	0	12	10	2.7744	13.0928	0.5879
19	16	1	0	0	12	10	3.217	15.3238	0.6754
13	17	0	1	0	16	24	3.916	12.8139	1.1967
13	17	0	1	0	15	25	0.8264	2.641	0.2586
8	18	0	0	1	8	7	7.5989	54.9176	1.0515
1	18	1	0	0	19	21	7.7507	26.037	2.3072	19	21
9	19	1	0	0	30	40	5.3101	13.0875	2.1545
3	19	0	1	0	26	26	0.1781	0.5039	0.0629
4	19	0	1	0	26	26	0.0991	0.292	0.0336
4	19	0	1	0	26	26	0.178	0.5036	0.0629
21	19	0	1	0	16	16	7.9342	30.7721	2.0457
5	19	0	1	0	14	14	4.8079	1.5531	1.4883
3	19	0	1	0	26	26	0.1979	0.5566	0.07
12	20	0	1	0	14	12	1.279	5.894	2.7758
3	21	0	1	0	26	26	4.4332	12.3762	1.588
5	22	0	1	0	14	14	1.2552	4.9917	3.1567
5	22	0	1	0	14	14	7.6761	8.9289	6.5991
5	22	0	1	0	14	14	2.9395	3.2465	2.6616
17	23	0	0	1	12	13	1.3164	4.5893	3.7763	12	13
5	24	0	1	0	14	14	7.7681	2.7254	2.2141
13	25	0	1	0	16	24	1.2357	3.8953	0.392
13	25	0	1	0	15	25	0.9339	0.2924	2.9828
1	26	1	0	0	19	21				19	21
9	26	1	0	0	30	40	0.4841	1.1522	0.2034	30	40	2.4892	5.9506	1.0413
9	26	1	0	0	30	40	2.4892	5.9506	1.0413	30	40	0.4841	1.1522	0.2034
6	26	0	1	0	10	10	24.0718	156.289	3.7076
1	26	1	0	0	19	21				19	21	3.461	11.0182	1.0871
9	26	1	0	0	30	40	0.5139	1.2214	0.2162	30	40	1.4926	3.5317	0.6308
9	26	1	0	0	30	40	1.5777	3.736	0.6663	30	40	0.4841	1.1522	0.2034
7	27	0	1	0	10	11	5.7387	29.6048	1.1124
7	27	0	1	0	10	11	17.0608	100.608	2.8931
16	27	0	0	1	12	12	8.765	5.3791	1.4282
17	27	0	0	1	12	13	1.3164	4.5893	3.7763	12	13
8	27	0	0	1	8	7	16.9068	138.031	2.07
10	27	0	1	0	12	12	2.5608	2.9827	2.1986
2	28	0	0	1	12	12	3.2768	3.7808	2.84	12	12
4	28	0	1	0	26	26	0.0824	0.2466	0.0275
5	28	0	1	0	14	14	4.1415	4.1826	4.1
3	29	0	1	0	26	26	0.1539	0.4398	0.0539
3	29	0	1	0	26	26	0.1516	0.4334	0.053
4	30	0	1	0	26	26	0.1398	0.4019	0.0486
4	30	0	1	0	26	26	0.2011	0.565	0.0716
1	31	1	0	0	19	21	4.8602	15.7809	1.4969	19	21	2.6649	8.382	0.8473
9	31	1	0	0						30	40	9.3106	23.7107	3.6561
12	32	0	1	0	14	12	7.8689	2.9959	2.0668
12	32	0	1	0	14	12	7.4695	5.384	1.0362
7	32	0	1	0	10	11	6.6807	34.9988	1.2753
7	32	0	1	0	10	11	10.0276	55.0324	1.8271
8	33	0	0	1	8	7	7.5989	54.9176	1.0515
1	34	1	0	0	19	21	5.3207	17.3795	1.6289	19	21
9	35	1	0	0						30	40	7.4542	18.7204	2.9682
1	36	1	0	0	19	21	7.7507	26.037	2.3072	19	21
4	37	0	1	0	26	26	0.1638	0.466	0.0576
4	37	0	1	0	26	26	0.1547	0.4417	0.0542
4	37	0	1	0	26	26	0.0686	0.2086	0.0225
6	37	0	1	0	10	10	24.0718	156.289	3.7076
5	37	0	1	0	14	14	8.5584	5.6155	1.3043
6	37	0	1	0	10	10	24.0718	156.289	3.7076
5	38	0	1	0	14	14	3.759	7.1005	1.99
21	38	0	1	0	16	16	8.7649	34.313	2.2389
5	38	0	1	0	14	14	4.8079	1.531	1.4883
7	39	0	1	0	10	11	6.3361	33.0118	1.2161
3	40	0	1	0	26	26	5.4486	15.3887	1.9292
3	40	0	1	0	26	26	4.9519	13.9092	1.763
4	41	0	1	0	26	26	0.1937	0.5454	0.0688
4	42	0	1	0	26	26	7.7788	22.4918	2.6903
5	43	0	1	0	14	14	9.1657	6.1227	1.3721
3	43	0	1	0	26	26	0.1892	0.5333	0.0671
1	44	1	0	0	19	21				19	21	7.7507	26.037	2.3072
3	44	0	1	0	26	26	0.1066	0.3127	0.0364
4	44	0	1	0	26	26	0.1184	0.3445	0.0407
4	44	0	1	0	26	26	0.1691	0.4802	0.0595
5	44	0	1	0	14	14	2.8579	5.7988	1.4085
7	45	0	1	0	10	11	14.8074	85.5641	2.5625
7	45	0	1	0	10	11	11.5935	64.8103	2.0739
7	45	0	1	0	10	11	14.8074	85.5641	2.5625
5	46	0	1	0	14	14	2.5325	8.7396	7.3387
7	47	0	1	0	10	11	6.0464	31.3534	1.166
7	47	0	1	0	10	11	9.6528	52.7282	1.7671
10	48	0	1	0	12	12	4.3622	1.1894	1.5998
10	48	0	1	0	12	12	4.3622	1.1894	1.5998
4	49	0	1	0	26	26	0.1538	0.4395	0.0538
6	49	0	1	0	10	10	24.0718	156.289	3.7076
4	50	0	1	0	26	26	0.1657	0.471	0.0583
17	51	0	0	1	12	13	6.3681	2.2346	1.8164	12	13
6	51	0	1	0	10	10	24.0718	156.289	3.7076
17	52	0	0	1	12	13	1.1854	8.4001	1.6729	12	13
17	52	0	0	1	12	13	6.3681	2.2346	1.8164	12	13
10	52	0	1	0	12	12	1.0165	5.9832	1.7269
10	52	0	1	0	12	12	1.0165	5.9832	1.7269
1	53	1	0	0	19	21	6.7269	22.3474	2.0249	19	21	4.8602	15.7809	1.4969
9	54	1	0	0						30	40	6.6686	16.6389	2.6727
1	54	1	0	0	19	21	7.7507	26.037	2.3072	19	21	3.1984	10.1422	1.0086
13	55	0	1	0	16	24
13	55	0	1	0	15	25	4.8735	16.3728	1.4506
13	55	0	1	0	16	24
13	55	0	1	0	15	25	3.6248	11.973	1.0974
2	56	0	0	1	12	12	1.6947	6.3682	4.5102	12	12	8.0827	2.6508	2.4645
5	57	0	1	0	14	14	6.0745	3.6448	1.0124
4	58	0	1	0	26	26	0.1721	0.4881	0.0607
4	58	0	1	0	26	26	0.1448	0.4153	0.0505
4	58	0	1	0	26	26	0.1468	0.4207	0.0512
4	58	0	1	0	26	26	0.1724	0.4891	0.0608
4	58	0	1	0	26	26	0.0973	0.2873	0.0329
5	58	0	1	0	14	14	3.1481	3.4152	2.9019
7	59	0	1	0	10	11	8.5389	45.9661	1.5862
12	59	0	1	0	14	12	1.0326	4.4903	2.3748
5	59	0	1	0	14	14	3.6547	1.2681	1.0532
5	59	0	1	0	14	14	3.024	5.0312	1.8176
12	59	0	1	0	14	12	1.4753	7.0664	3.0802
12	60	0	1	0	14	12	1.073	8.5018	1.3543
5	61	0	1	0	14	14	7.9913	1.2399	5.1505
9	62	0	1	0	30	40	4.5119	11.0328	1.8452
9	62	0	1	0	30	40	4.5119	11.0328	1.8452
9	62	1	0	0	30	40	7.4542	18.7204	2.9682	30	40	4.5119	11.0328	1.8452
9	62	1	0	0						30	40	8.7776	22.2683	3.4599
5	62	0	1	0	14	14	1.5862	2.0579	1.2226
3	62	0	1	0	26	26	0.1772	0.5017	0.0626
3	62	0	1	0	26	26	0.1516	0.4334	0.053
4	62	0	1	0	26	26	0.1192	0.3465	0.041
8	63	0	0	1	8	7	7.5989	54.9176	1.0515
9	64	1	0	0	30	40	0.5584	1.3253	0.2353	30	40	3.6572	8.8629	1.5091
9	64	1	0	0	30	40	1.7556	4.1634	0.7403	30	40	0.3547	0.8517	0.1477
4	64	0	1	0	26	26	0.1814	0.5128	0.0642
9	64	1	0	0	30	40	0.5463	1.2965	0.2302	30	40	3.351	8.0919	1.3877
9	64	1	0	0	30	40	3.351	8.0919	1.3877	30	40	0.5463	1.2965	0.2302
1	64	1	0	0	19	21				19	21	7.7507	26.037	2.3072
1	64	1	0	0	19	21				19	21	4.4671	14.4277	1.3831
3	65	0	1	0	26	26	6.4322	18.3548	2.2541
4	65	0	1	0	26	26	0.1561	0.4454	0.0547
9	66	1	0	0	30	40	5.3101	13.0875	2.1545
9	66	1	0	0						30	40	1.0366	2.6232	0.4096
17	67	0	0	1	12	13	9.0661	4.2739	1.9231	12	13
17	67	0	0	1	12	13	1.3164	4.5893	3.7763	12	13
5	67	0	1	0	14	14	9.542	3.5323	2.5776
5	67	0	1	0	14	14	1.2404	9.4083	1.6354
5	67	0	1	0	14	14	6.9673	4.3328	1.1203
9	68	1	0	0						30	40	1.0366	2.6232	0.4096
9	69	1	0	0						30	40	8.0941	20.4295	3.2068
12	69	0	1	0	14	12	1.8885	3.3691	1.0586
3	70	0	1	0	26	26	0.1471	0.4215	0.0513
4	71	0	1	0	26	26	0.1651	0.4696	0.0581
12	71	0	1	0	14	12	2.914	4.8205	1.7616
1	72	1	0	0	19	21				19	21	3.4372	10.9386	1.08
9	72	1	0	0						30	40	4.5119	11.0328	1.8452
4	73	0	1	0	26	26	0.1034	0.3039	0.0352
5	73	0	1	0	14	14	2.5628	2.9336	2.239
3	74	0	1	0	26	26	0.1434	0.4115	0.05
3	75	0	1	0	26	26	8.612	25.0936	2.9556
5	75	0	1	0	14	14	2.0868	2.5203	1.7278
11	76	0	1	0						27	25	5.6797	16.0999	2.0037
7	77	0	1	0	10	11	8.5389	45.9661	1.5862
1	77	1	0	0	19	21	7.7507	26.037	2.3072	19	21
7	77	0	1	0	10	11	21.7074	132.749	3.5497
7	77	0	1	0	10	11	10.4623	57.7227	1.8963
1	77	1	0	0	19	21	7.7507	26.037	2.3072	19	21
9	78	1	0	0	30	40	0.8196	1.935	0.3471	30	40	18.3912	49.2258	6.8711
9	78	1	0	0	30	40	0.9155	2.1614	0.3877	30	40	0.0531	0.1424	0.0198
13	79	0	1	0	16	24
13	79	0	1	0	15	25	4.5242	15.1301	1.3528
14	80	0	1	0	22	23	6.7551	20.9371	2.1794
15	80	0	1	0	22	23	5.9302	18.2139	1.9308
14	80	0	1	0	22	23	6.7551	20.9371	2.1794
15	80	0	1	0	22	23	2.1197	6.1887	0.726
13	81	0	1	0	16	24	1.3406	4.2305	0.4248
13	81	0	1	0	15	25	0.8584	2.743	0.2686
Legend: 1=Abé et al., 2014; 2=Berglund et al., 2006; 3=Hu et al., 2013; 4=Hu et al., 2014; 5=Hu et al., 2011; 6=Hu et al., 2008; 7=Kagerer et al., 2011; 8=Kinnunen et al., 2004; 9=Manzouri and Savic, 2017; 10=Paul et al., 2008; 11=Perry et al., 2013; 12=Ponseti et al., 2009; 13=Poneti et al., 2007; 14=Safron et al., 2017; 15=Safron et al., 2018; 16=Savic et al., 2005; 17=Savic and Lindström, 2008…	Legend: 1=Amygdala and Piriform Cortex; 2=Amygdala; 3=Amygdala, Piriform Cortex and Anterior Hypothalamus; 4=Amygdala, Piriform Cortex and Insular Cortex; 5=Amygdala, Piriform Cortex, Insular Cortex and Anterior Cingulate Cortex; 6=Angular Gyrus; 7= Anterior Cerebellum Lobe; 8=Anterior Cingulate; 9=Bilateral Hippocampus/PArahippocampal Gyrus; 10=Brain; 11=Caudate; 12=Cerebellum Hemeisphere; 13=Ce…
